# Supplementary material for: Evaluating the Bayesian causal inference model of intentional binding through computational modeling
Source: Sci Rep. 2024 Feb 5;14:2979. doi: 10.1038/s41598-024-53071-7 (PMC10844324; doi:10.1038/s41598-024-53071-7)
Supplement: Supplementary file 1 — Supplementary Tables. [file 41598_2024_53071_MOESM1_ESM.xlsx]

## Sheet: S1_Table
S1 Table. Results of parameter recovery.
id	Model	recovered Pξ	original Pξ	recovered μAO	original μAO	recovered φ	original φ	recovered Pfr	original Pfr
1	JPcp	0.903971	0.88	380.591	395	NA	NA	NA	NA
2	JPcp	0.526017	0.6	485.541	482	NA	NA	NA	NA
3	JPcp	0.963136	0.91	463.25	467	NA	NA	NA	NA
4	JPcp	0.000145827	0.11	444.795	50	NA	NA	NA	NA
5	JPcp	0.992	0.94	94.7096	89	NA	NA	NA	NA
6	JPcp	0.388719	0.44	413.872	411	NA	NA	NA	NA
7	JPcp	0.204962	0.32	316.119	302	NA	NA	NA	NA
8	JPcp	0.866103	0.7	499.902	495	NA	NA	NA	NA
9	JPcp	0.799233	0.88	472.605	478	NA	NA	NA	NA
10	JPcp	0.13706	0.11	2.643	346	NA	NA	NA	NA
11	JPcp	0.181455	0.21	316.711	341	NA	NA	NA	NA
12	JPcp	0.93831	0.94	270.383	271	NA	NA	NA	NA
13	JPcp	0.876492	0.84	495.842	483	NA	NA	NA	NA
14	JPcp	0.63783	0.53	430.145	430	NA	NA	NA	NA
15	JPcp	0.292103	0.29	333.448	308	NA	NA	NA	NA
16	JPcp	0.236934	0.32	1.76436	2	NA	NA	NA	NA
17	JPcp	0.184836	0.25	262.577	230	NA	NA	NA	NA
18	JPcp	0.676255	0.62	454.794	462	NA	NA	NA	NA
19	JPcp	0.407357	0.39	496.918	484	NA	NA	NA	NA
20	JPcp	0.40534	0.4	149.756	149	NA	NA	NA	NA
21	JPcp	0.238621	0.28	164.419	135	NA	NA	NA	NA
22	JPcp	0.779333	0.8	358.856	340	NA	NA	NA	NA
23	JPcp	0.499351	0.56	499.683	500	NA	NA	NA	NA
24	JPcp	0.222055	0.2	112.263	132	NA	NA	NA	NA
25	JPcp	0.85487	0.87	260.906	258	NA	NA	NA	NA
26	JPcp	0.371035	0.34	399.754	392	NA	NA	NA	NA
27	JPcp	0.892517	0.98	443.324	459	NA	NA	NA	NA
28	JPcp	0.0154783	0.1	225.689	350	NA	NA	NA	NA
29	JPcp	0.210534	0.36	69.5902	37	NA	NA	NA	NA
30	JPcp	0.128525	0.14	165.33	198	NA	NA	NA	NA
31	JPcp	0.818914	0.75	339.149	346	NA	NA	NA	NA
32	JPcp	0.116282	0.09	0	20	NA	NA	NA	NA
33	JPcp	0.48001	0.72	177.464	194	NA	NA	NA	NA
34	JPcp	0.000190675	0.12	259.437	330	NA	NA	NA	NA
35	JPcp	0.923846	0.8	28.0034	29	NA	NA	NA	NA
36	JPcp	0.308602	0.38	216.768	214	NA	NA	NA	NA
37	JPcp	0.646485	0.68	386.202	387	NA	NA	NA	NA
38	JPcp	0.89186	0.89	132.428	105	NA	NA	NA	NA
39	JPcp	0.64878	0.68	122.442	119	NA	NA	NA	NA
40	JPcp	0.849714	0.84	436.518	431	NA	NA	NA	NA
41	JPcp	0.459072	0.57	446.3	455	NA	NA	NA	NA
42	JPcp	0.640024	0.59	311.421	309	NA	NA	NA	NA
43	JPcp	0.497138	0.37	442.985	456	NA	NA	NA	NA
44	JPcp	0.581528	0.72	425.295	419	NA	NA	NA	NA
45	JPcp	0.938165	0.96	301.089	296	NA	NA	NA	NA
46	JPcp	0.3079	0.36	20.4108	8	NA	NA	NA	NA
47	JPcp	0.539864	0.43	402.363	369	NA	NA	NA	NA
48	JPcp	0.474285	0.59	302.763	305	NA	NA	NA	NA
49	JPcp	0.993006	0.99	47.502	34	NA	NA	NA	NA
50	JPcp	0.246515	0.31	195.929	190	NA	NA	NA	NA
51	JPcp	0.817655	0.77	260.806	262	NA	NA	NA	NA
52	JPcp	0.0524861	0.11	437.067	135	NA	NA	NA	NA
53	JPcp	0.475138	0.33	162.326	161	NA	NA	NA	NA
54	JPcp	0.848184	0.77	500	479	NA	NA	NA	NA
55	JPcp	0.915066	0.95	500	495	NA	NA	NA	NA
56	JPcp	0.890755	0.91	471.806	495	NA	NA	NA	NA
57	JPcp	0.350023	0.36	122.001	148	NA	NA	NA	NA
58	JPcp	0.372708	0.29	483.007	464	NA	NA	NA	NA
59	JPcp	0.0466316	0.05	389.15	209	NA	NA	NA	NA
60	JPcp	0.955614	0.98	129.38	137	NA	NA	NA	NA
61	JPcp	0.944313	0.93	254.707	259	NA	NA	NA	NA
62	JPcp	0.606641	0.66	66.5756	69	NA	NA	NA	NA
63	JPcp	0.122132	0.17	133.614	130	NA	NA	NA	NA
64	JPcp	0.530966	0.54	43.9378	28	NA	NA	NA	NA
65	JPcp	0.677967	0.61	224.661	224	NA	NA	NA	NA
66	JPcp	0.378245	0.46	425.917	408	NA	NA	NA	NA
67	JPcp	0.326504	0.29	292.894	283	NA	NA	NA	NA
68	JPcp	0.207637	0.23	248.451	269	NA	NA	NA	NA
69	JPcp	0.175115	0.11	318.51	214	NA	NA	NA	NA
70	JPcp	0.668424	0.53	260	263	NA	NA	NA	NA
71	JPcp	0	0.06	180.631	145	NA	NA	NA	NA
72	JPcp	0.439704	0.52	323.731	332	NA	NA	NA	NA
73	JPcp	0.000586215	0.12	241.088	374	NA	NA	NA	NA
74	JPcp	0.125432	0.12	77.876	387	NA	NA	NA	NA
75	JPcp	0.00808408	0.12	212.794	74	NA	NA	NA	NA
76	JPcp	0.970311	0.93	147.289	166	NA	NA	NA	NA
1	MScp	0.673001	0.54	212.847	409	NA	NA	NA	NA
2	MScp	0.0262075	0.43	123.958	136	NA	NA	NA	NA
3	MScp	0.682316	0.02	250.511	172	NA	NA	NA	NA
4	MScp	0.430792	0.48	196.784	317	NA	NA	NA	NA
5	MScp	0.713326	0.46	151.92	73	NA	NA	NA	NA
6	MScp	0.689684	0.54	18.981	33	NA	NA	NA	NA
7	MScp	0.240804	0.49	52.0836	411	NA	NA	NA	NA
8	MScp	0.689869	0.68	162.266	206	NA	NA	NA	NA
9	MScp	0.685201	0.04	196.928	412	NA	NA	NA	NA
10	MScp	0.856292	0.86	401.072	384	NA	NA	NA	NA
11	MScp	0.70508	0.44	476.456	218	NA	NA	NA	NA
12	MScp	0.689851	0.03	7.60558	42	NA	NA	NA	NA
13	MScp	0.697994	0.73	370.349	342	NA	NA	NA	NA
14	MScp	0.576899	0.64	350.691	274	NA	NA	NA	NA
15	MScp	0.668425	0.46	379.978	21	NA	NA	NA	NA
16	MScp	0.306511	0.2	237.483	121	NA	NA	NA	NA
17	MScp	0.836278	0.86	453.229	455	NA	NA	NA	NA
18	MScp	0.70557	0.34	118.284	60	NA	NA	NA	NA
19	MScp	0.722834	0.18	87.0164	285	NA	NA	NA	NA
20	MScp	0.692257	0.67	427.374	443	NA	NA	NA	NA
21	MScp	0.713823	0.28	51.4878	222	NA	NA	NA	NA
22	MScp	0.00512517	0.22	158.349	213	NA	NA	NA	NA
23	MScp	0.620139	0.35	457.231	290	NA	NA	NA	NA
24	MScp	0.830155	0.85	52.6967	54	NA	NA	NA	NA
25	MScp	0.66094	0.09	500	325	NA	NA	NA	NA
26	MScp	0.745541	0.09	26.7213	450	NA	NA	NA	NA
27	MScp	0.358456	0.68	176.692	438	NA	NA	NA	NA
28	MScp	0.432119	0.41	500	137	NA	NA	NA	NA
29	MScp	0.272082	0.11	233.132	496	NA	NA	NA	NA
30	MScp	0.666739	0.21	0	44	NA	NA	NA	NA
31	MScp	0.164026	0.43	202.524	270	NA	NA	NA	NA
32	MScp	0.70515	0.3	355.133	247	NA	NA	NA	NA
33	MScp	0.83701	0.88	6.5757	17	NA	NA	NA	NA
34	MScp	0.985042	0.98	383.724	385	NA	NA	NA	NA
35	MScp	0.145885	0.03	337.794	243	NA	NA	NA	NA
36	MScp	0.883426	0.85	400.653	412	NA	NA	NA	NA
37	MScp	0.802557	0.83	500	498	NA	NA	NA	NA
38	MScp	0.691303	0.37	7.75688	175	NA	NA	NA	NA
39	MScp	0.663261	0.18	194.514	217	NA	NA	NA	NA
40	MScp	0.157924	0.42	386.68	117	NA	NA	NA	NA
41	MScp	0.84891	0.77	97.3656	115	NA	NA	NA	NA
42	MScp	0.248874	0.54	357.23	139	NA	NA	NA	NA
43	MScp	0.274442	0.43	395.662	79	NA	NA	NA	NA
44	MScp	0.695948	0.58	424.055	457	NA	NA	NA	NA
45	MScp	0.780482	0.81	421.75	412	NA	NA	NA	NA
46	MScp	0.698219	0.32	197.52	389	NA	NA	NA	NA
47	MScp	0.694997	0.52	194.108	412	NA	NA	NA	NA
48	MScp	0	0.56	428.251	300	NA	NA	NA	NA
49	MScp	0.361309	0.27	266.575	100	NA	NA	NA	NA
50	MScp	0.661527	0.1	277.342	169	NA	NA	NA	NA
51	MScp	0.7221	0.71	148.785	104	NA	NA	NA	NA
52	MScp	0.671428	0.54	253.861	379	NA	NA	NA	NA
53	MScp	0.220207	0.3	7.18127	82	NA	NA	NA	NA
54	MScp	0.68168	0.56	396.845	487	NA	NA	NA	NA
55	MScp	0.814592	0.83	76.422	91	NA	NA	NA	NA
56	MScp	0.672157	0.09	11.4459	55	NA	NA	NA	NA
57	MScp	0.6955	0.14	397.307	64	NA	NA	NA	NA
58	MScp	0.951601	0.96	460.531	432	NA	NA	NA	NA
59	MScp	0.700803	0.03	257.413	309	NA	NA	NA	NA
60	MScp	0.714908	0.06	0.00475107	442	NA	NA	NA	NA
61	MScp	0.793633	0.79	436.119	441	NA	NA	NA	NA
62	MScp	0.672342	0.64	66.0962	322	NA	NA	NA	NA
63	MScp	0.678984	0	332.806	23	NA	NA	NA	NA
64	MScp	0.236427	0.23	42.5572	102	NA	NA	NA	NA
65	MScp	0.923474	0.92	386.001	383	NA	NA	NA	NA
66	MScp	0.347817	0.4	93.1492	355	NA	NA	NA	NA
67	MScp	0.664227	0.47	348.578	259	NA	NA	NA	NA
68	MScp	0.708531	0.55	88.8705	90	NA	NA	NA	NA
69	MScp	0.669548	0.58	285.221	488	NA	NA	NA	NA
70	MScp	0.860594	0.86	70.5846	63	NA	NA	NA	NA
71	MScp	0.927378	0.91	456.265	441	NA	NA	NA	NA
72	MScp	0.706413	0.18	411.043	313	NA	NA	NA	NA
73	MScp	1	1	209.868	192	NA	NA	NA	NA
74	MScp	0.490744	0.24	124.61	212	NA	NA	NA	NA
75	MScp	0.700748	0.14	141.479	164	NA	NA	NA	NA
76	MScp	0.721458	0.46	1.98165	408	NA	NA	NA	NA
1	MAcp	0.383939	0.17	141.445	137	NA	NA	NA	NA
2	MAcp	0.888128	0.77	170.714	193	NA	NA	NA	NA
3	MAcp	0.282088	0.24	168.901	298	NA	NA	NA	NA
4	MAcp	0.711954	0.7	215.601	257	NA	NA	NA	NA
5	MAcp	0.326174	0.5	395.895	437	NA	NA	NA	NA
6	MAcp	0.819907	0.84	64.9527	91	NA	NA	NA	NA
7	MAcp	0.564704	0.25	141.928	183	NA	NA	NA	NA
8	MAcp	0.327639	0.41	498.735	450	NA	NA	NA	NA
9	MAcp	0.494683	0.09	99.6568	325	NA	NA	NA	NA
10	MAcp	0.00297582	0.12	310.757	353	NA	NA	NA	NA
11	MAcp	0.970039	0.98	46.9159	55	NA	NA	NA	NA
12	MAcp	0.415202	0.23	209.401	194	NA	NA	NA	NA
13	MAcp	0.58491	0.73	391.534	388	NA	NA	NA	NA
14	MAcp	0.000156004	0.12	0	292	NA	NA	NA	NA
15	MAcp	0.754651	0.65	34.1547	47	NA	NA	NA	NA
16	MAcp	0.571756	0.52	408.568	417	NA	NA	NA	NA
17	MAcp	0.880638	0.73	152.615	96	NA	NA	NA	NA
18	MAcp	0.586637	0.59	1.70155	8	NA	NA	NA	NA
19	MAcp	0.381928	0.16	176.524	43	NA	NA	NA	NA
20	MAcp	0.802761	0.81	270.086	251	NA	NA	NA	NA
21	MAcp	1	1	26.773	27	NA	NA	NA	NA
22	MAcp	0.290069	0.34	205.687	186	NA	NA	NA	NA
23	MAcp	0.782076	0.67	464.324	423	NA	NA	NA	NA
24	MAcp	0.550237	0.09	85.8258	333	NA	NA	NA	NA
25	MAcp	0.438752	0.49	322.312	277	NA	NA	NA	NA
26	MAcp	0.509037	0.47	405.652	418	NA	NA	NA	NA
27	MAcp	0.168523	0.06	175.395	35	NA	NA	NA	NA
28	MAcp	0.852393	0.74	117.239	117	NA	NA	NA	NA
29	MAcp	0.743548	0.67	337.567	355	NA	NA	NA	NA
30	MAcp	0.509819	0.07	74.7414	35	NA	NA	NA	NA
31	MAcp	0.915945	0.91	356.346	359	NA	NA	NA	NA
32	MAcp	0.431523	0.04	92.7497	129	NA	NA	NA	NA
33	MAcp	0.711003	0.12	500	411	NA	NA	NA	NA
34	MAcp	0.633406	0.74	107.14	87	NA	NA	NA	NA
35	MAcp	0.704654	0.61	71.2722	38	NA	NA	NA	NA
36	MAcp	0.404734	0.06	489.049	84	NA	NA	NA	NA
37	MAcp	0.00358169	0.41	500	462	NA	NA	NA	NA
38	MAcp	0.356648	0.13	231.255	340	NA	NA	NA	NA
39	MAcp	0.108348	0.24	265.048	163	NA	NA	NA	NA
40	MAcp	0.835539	0.61	364.335	349	NA	NA	NA	NA
41	MAcp	0.377826	0.41	500	481	NA	NA	NA	NA
42	MAcp	0.607266	0.46	449.646	420	NA	NA	NA	NA
43	MAcp	0.335976	0.32	77.5861	73	NA	NA	NA	NA
44	MAcp	0.512992	0.41	297.994	394	NA	NA	NA	NA
45	MAcp	0.655449	0.39	47.0306	79	NA	NA	NA	NA
46	MAcp	0.459311	0.39	498.97	497	NA	NA	NA	NA
47	MAcp	0.74313	0.52	290.523	297	NA	NA	NA	NA
48	MAcp	0.389708	0.42	287.931	317	NA	NA	NA	NA
49	MAcp	0.529815	0.77	356.612	281	NA	NA	NA	NA
50	MAcp	0.563826	0.36	254.588	106	NA	NA	NA	NA
51	MAcp	0.600582	0.34	121.724	172	NA	NA	NA	NA
52	MAcp	0.475102	0.45	380.997	410	NA	NA	NA	NA
53	MAcp	0.653072	0.63	298.734	265	NA	NA	NA	NA
54	MAcp	0.302431	0.07	361.913	169	NA	NA	NA	NA
55	MAcp	0.0230327	0.07	472.48	201	NA	NA	NA	NA
56	MAcp	0.424446	0.55	166.372	169	NA	NA	NA	NA
57	MAcp	0.532779	0.19	225.869	245	NA	NA	NA	NA
58	MAcp	0.214569	0.1	273.486	204	NA	NA	NA	NA
59	MAcp	0	0.57	432.451	37	NA	NA	NA	NA
60	MAcp	0.744899	0.73	485.752	408	NA	NA	NA	NA
61	MAcp	0.672052	0.77	426.976	466	NA	NA	NA	NA
62	MAcp	0.644953	0.75	427.881	469	NA	NA	NA	NA
63	MAcp	0.339086	0.4	5.8959	310	NA	NA	NA	NA
64	MAcp	0.011972	0.43	250.288	479	NA	NA	NA	NA
65	MAcp	0.383638	0.15	0	497	NA	NA	NA	NA
66	MAcp	0.839825	0.71	208.659	262	NA	NA	NA	NA
67	MAcp	0.384082	0.22	65.2584	70	NA	NA	NA	NA
68	MAcp	0.239308	0.01	474.116	426	NA	NA	NA	NA
69	MAcp	0.69623	0.69	403.019	340	NA	NA	NA	NA
70	MAcp	0.484007	0.3	60.1994	147	NA	NA	NA	NA
71	MAcp	0.167986	0.15	0	221	NA	NA	NA	NA
72	MAcp	0.325952	0.04	239.558	288	NA	NA	NA	NA
73	MAcp	0.487916	0.32	403.131	434	NA	NA	NA	NA
74	MAcp	0.671522	0.49	499.902	435	NA	NA	NA	NA
75	MAcp	0.483294	0.34	124.799	41	NA	NA	NA	NA
76	MAcp	0.597481	0.8	257.846	278	NA	NA	NA	NA
1	PMcp	0.407394	0.27	103.556	141	NA	NA	NA	NA
2	PMcp	0.324907	0.44	114.107	160	NA	NA	NA	NA
3	PMcp	0.983678	0.99	238.99	240	NA	NA	NA	NA
4	PMcp	0.741334	0.81	265.684	226	NA	NA	NA	NA
5	PMcp	0.813949	0.78	402.583	393	NA	NA	NA	NA
6	PMcp	0.834761	0.81	220.722	201	NA	NA	NA	NA
7	PMcp	0.00886265	0.25	261.539	119	NA	NA	NA	NA
8	PMcp	0.489206	0.62	323.81	372	NA	NA	NA	NA
9	PMcp	0.672391	0.62	282.15	315	NA	NA	NA	NA
10	PMcp	0.0658465	0.18	217.471	150	NA	NA	NA	NA
11	PMcp	0.449315	0.02	482.411	34	NA	NA	NA	NA
12	PMcp	0.436976	0.06	500	276	NA	NA	NA	NA
13	PMcp	0.843132	0.81	405.23	426	NA	NA	NA	NA
14	PMcp	0.427326	0.1	496.48	479	NA	NA	NA	NA
15	PMcp	0.735496	0.77	268.127	312	NA	NA	NA	NA
16	PMcp	0.813937	0.82	70.1891	96	NA	NA	NA	NA
17	PMcp	0.933748	0.93	144.825	143	NA	NA	NA	NA
18	PMcp	0.758005	0.86	15.8441	44	NA	NA	NA	NA
19	PMcp	0.187705	0.12	0	470	NA	NA	NA	NA
20	PMcp	0.316643	0.32	498.164	354	NA	NA	NA	NA
21	PMcp	0.906235	0.96	159.693	120	NA	NA	NA	NA
22	PMcp	0.158006	0.44	500	4	NA	NA	NA	NA
23	PMcp	0.595067	0.58	499.613	451	NA	NA	NA	NA
24	PMcp	0	0.24	328.753	242	NA	NA	NA	NA
25	PMcp	0.50274	0.5	174.216	175	NA	NA	NA	NA
26	PMcp	0.0232952	0.34	0	330	NA	NA	NA	NA
27	PMcp	0.0137511	0.31	178.355	464	NA	NA	NA	NA
28	PMcp	0.73606	0.82	153.916	105	NA	NA	NA	NA
29	PMcp	0.66031	0.8	254.541	262	NA	NA	NA	NA
30	PMcp	0.939944	0.94	403.601	381	NA	NA	NA	NA
31	PMcp	0.774378	0.58	447.36	445	NA	NA	NA	NA
32	PMcp	0.669271	0.35	499.579	438	NA	NA	NA	NA
33	PMcp	0.291651	0.46	191.926	235	NA	NA	NA	NA
34	PMcp	0.82811	0.79	279.232	307	NA	NA	NA	NA
35	PMcp	0.6698	0.28	412.694	385	NA	NA	NA	NA
36	PMcp	0.992098	0.99	418.818	415	NA	NA	NA	NA
37	PMcp	0.283149	0.23	321.702	362	NA	NA	NA	NA
38	PMcp	0.402319	0.2	263.657	225	NA	NA	NA	NA
39	PMcp	0.860485	0.83	340.045	352	NA	NA	NA	NA
40	PMcp	0.353998	0.08	221.891	223	NA	NA	NA	NA
41	PMcp	0.651947	0.7	476.299	496	NA	NA	NA	NA
42	PMcp	0.31519	0.48	277.008	302	NA	NA	NA	NA
43	PMcp	0.984828	0.98	162.263	168	NA	NA	NA	NA
44	PMcp	0.912752	0.86	128.792	129	NA	NA	NA	NA
45	PMcp	0.296791	0.22	217.379	334	NA	NA	NA	NA
46	PMcp	0.454223	0.07	8.97441	285	NA	NA	NA	NA
47	PMcp	0.255978	0.22	147.757	160	NA	NA	NA	NA
48	PMcp	0.825493	0.82	318.634	312	NA	NA	NA	NA
49	PMcp	0.552428	0.64	251.713	275	NA	NA	NA	NA
50	PMcp	0.428254	0.16	410.186	396	NA	NA	NA	NA
51	PMcp	0.452859	0.59	263.264	202	NA	NA	NA	NA
52	PMcp	0.833339	0.85	354.547	373	NA	NA	NA	NA
53	PMcp	0.621177	0.56	135.973	89	NA	NA	NA	NA
54	PMcp	0	0.26	437.497	7	NA	NA	NA	NA
55	PMcp	0.570493	0.57	218.507	207	NA	NA	NA	NA
56	PMcp	0.616996	0.4	151.783	63	NA	NA	NA	NA
57	PMcp	0.172252	0	197.105	327	NA	NA	NA	NA
58	PMcp	0.257	0.3	494.358	334	NA	NA	NA	NA
59	PMcp	0.92111	0.94	496.248	481	NA	NA	NA	NA
60	PMcp	0.937035	0.97	418.194	431	NA	NA	NA	NA
61	PMcp	0.344592	0.5	500	499	NA	NA	NA	NA
62	PMcp	0.605702	0.74	40.3517	47	NA	NA	NA	NA
63	PMcp	0.842283	0.81	472.923	470	NA	NA	NA	NA
64	PMcp	0.647518	0.77	254.309	317	NA	NA	NA	NA
65	PMcp	0.336923	0.3	486.051	27	NA	NA	NA	NA
66	PMcp	0.894144	0.92	182.595	197	NA	NA	NA	NA
67	PMcp	0.806487	0.81	123.909	121	NA	NA	NA	NA
68	PMcp	0.269056	0.21	498.586	184	NA	NA	NA	NA
69	PMcp	0.510004	0.51	143.065	122	NA	NA	NA	NA
70	PMcp	0.302024	0.46	445.593	434	NA	NA	NA	NA
71	PMcp	0.697247	0.65	54.5559	63	NA	NA	NA	NA
72	PMcp	0.615968	0.61	170.768	137	NA	NA	NA	NA
73	PMcp	0.334734	0.21	16.5603	22	NA	NA	NA	NA
74	PMcp	0.709602	0.38	283.844	196	NA	NA	NA	NA
75	PMcp	0.662412	0.75	218.583	212	NA	NA	NA	NA
76	PMcp	0.977191	0.99	45.8667	62	NA	NA	NA	NA
1	JPup	0.709118	0.83	0	0	NA	NA	NA	NA
2	JPup	0.997351	0.99	0	0	NA	NA	NA	NA
3	JPup	0.189969	0.18	0	0	NA	NA	NA	NA
4	JPup	0.000965102	0.07	0	0	NA	NA	NA	NA
5	JPup	0.605996	0.61	0	0	NA	NA	NA	NA
6	JPup	0.16935	0.13	0	0	NA	NA	NA	NA
7	JPup	0.54021	0.56	0	0	NA	NA	NA	NA
8	JPup	0.744672	0.72	0	0	NA	NA	NA	NA
9	JPup	0.736535	0.73	0	0	NA	NA	NA	NA
10	JPup	0.324941	0.45	0	0	NA	NA	NA	NA
11	JPup	0.165272	0.15	0	0	NA	NA	NA	NA
12	JPup	0.659364	0.83	0	0	NA	NA	NA	NA
13	JPup	0.652466	0.65	0	0	NA	NA	NA	NA
14	JPup	0.824218	0.61	0	0	NA	NA	NA	NA
15	JPup	0.121459	0.11	0	0	NA	NA	NA	NA
16	JPup	0.310068	0.25	0	0	NA	NA	NA	NA
17	JPup	0.405898	0.32	0	0	NA	NA	NA	NA
18	JPup	0.337961	0.26	0	0	NA	NA	NA	NA
19	JPup	0.727205	0.8	0	0	NA	NA	NA	NA
20	JPup	0.978904	0.69	0	0	NA	NA	NA	NA
21	JPup	0.0752737	0.13	0	0	NA	NA	NA	NA
22	JPup	0.960365	0.96	0	0	NA	NA	NA	NA
23	JPup	0.0104484	0.05	0	0	NA	NA	NA	NA
24	JPup	0.592488	0.59	0	0	NA	NA	NA	NA
25	JPup	0.823135	0.79	0	0	NA	NA	NA	NA
26	JPup	0.0117873	0.01	0	0	NA	NA	NA	NA
27	JPup	0.470743	0.64	0	0	NA	NA	NA	NA
28	JPup	0.471993	0.43	0	0	NA	NA	NA	NA
29	JPup	0.654084	0.61	0	0	NA	NA	NA	NA
30	JPup	0.170052	0.17	0	0	NA	NA	NA	NA
31	JPup	0.497777	0.58	0	0	NA	NA	NA	NA
32	JPup	0.0086573	0.05	0	0	NA	NA	NA	NA
33	JPup	0.504812	0.65	0	0	NA	NA	NA	NA
34	JPup	0.199936	0.23	0	0	NA	NA	NA	NA
35	JPup	0.688025	0.85	0	0	NA	NA	NA	NA
36	JPup	0.947014	0.93	0	0	NA	NA	NA	NA
37	JPup	0.198677	0.26	0	0	NA	NA	NA	NA
38	JPup	0.878737	0.69	0	0	NA	NA	NA	NA
39	JPup	0.384487	0.41	0	0	NA	NA	NA	NA
40	JPup	0.879604	0.71	0	0	NA	NA	NA	NA
41	JPup	0.981133	0.97	0	0	NA	NA	NA	NA
42	JPup	0.666544	0.74	0	0	NA	NA	NA	NA
43	JPup	0.7522	0.69	0	0	NA	NA	NA	NA
44	JPup	0.714012	0.74	0	0	NA	NA	NA	NA
45	JPup	0.578687	0.41	0	0	NA	NA	NA	NA
46	JPup	0.192569	0.18	0	0	NA	NA	NA	NA
47	JPup	0.94099	0.95	0	0	NA	NA	NA	NA
48	JPup	0.502483	0.56	0	0	NA	NA	NA	NA
49	JPup	0.789485	0.85	0	0	NA	NA	NA	NA
50	JPup	0.793526	0.82	0	0	NA	NA	NA	NA
51	JPup	0.656712	0.5	0	0	NA	NA	NA	NA
52	JPup	0.185175	0.28	0	0	NA	NA	NA	NA
53	JPup	0.437846	0.46	0	0	NA	NA	NA	NA
54	JPup	0.275686	0.37	0	0	NA	NA	NA	NA
55	JPup	0.921252	0.91	0	0	NA	NA	NA	NA
56	JPup	0.375601	0.56	0	0	NA	NA	NA	NA
57	JPup	0.288811	0.35	0	0	NA	NA	NA	NA
58	JPup	0.359239	0.64	0	0	NA	NA	NA	NA
59	JPup	0.14985	0.13	0	0	NA	NA	NA	NA
60	JPup	0.610881	0.42	0	0	NA	NA	NA	NA
61	JPup	0.984588	0.99	0	0	NA	NA	NA	NA
62	JPup	0.526513	0.4	0	0	NA	NA	NA	NA
63	JPup	0.138401	0.12	0	0	NA	NA	NA	NA
64	JPup	0.190763	0.16	0	0	NA	NA	NA	NA
65	JPup	0.445541	0.42	0	0	NA	NA	NA	NA
66	JPup	0.339204	0.34	0	0	NA	NA	NA	NA
67	JPup	0.934745	0.9	0	0	NA	NA	NA	NA
68	JPup	0.0550272	0.14	0	0	NA	NA	NA	NA
69	JPup	0.943631	0.92	0	0	NA	NA	NA	NA
70	JPup	0.967605	0.97	0	0	NA	NA	NA	NA
71	JPup	0.274809	0.27	0	0	NA	NA	NA	NA
72	JPup	0.246649	0.2	0	0	NA	NA	NA	NA
73	JPup	0.71771	0.62	0	0	NA	NA	NA	NA
74	JPup	0.508549	0.51	0	0	NA	NA	NA	NA
75	JPup	0.464014	0.59	0	0	NA	NA	NA	NA
76	JPup	0.617988	0.58	0	0	NA	NA	NA	NA
1	MSup	0.88088	0.84	0	0	NA	NA	NA	NA
2	MSup	0.665529	0.67	0	0	NA	NA	NA	NA
3	MSup	0.839495	0.81	0	0	NA	NA	NA	NA
4	MSup	0.749763	0.7	0	0	NA	NA	NA	NA
5	MSup	0.936968	0.96	0	0	NA	NA	NA	NA
6	MSup	0.731348	0.62	0	0	NA	NA	NA	NA
7	MSup	0.725425	0.49	0	0	NA	NA	NA	NA
8	MSup	0.683475	0.35	0	0	NA	NA	NA	NA
9	MSup	0.761238	0.79	0	0	NA	NA	NA	NA
10	MSup	0.735067	0.73	0	0	NA	NA	NA	NA
11	MSup	0.813859	0.82	0	0	NA	NA	NA	NA
12	MSup	0.70751	0.17	0	0	NA	NA	NA	NA
13	MSup	0.880841	0.84	0	0	NA	NA	NA	NA
14	MSup	0.976654	0.98	0	0	NA	NA	NA	NA
15	MSup	0.674309	0.68	0	0	NA	NA	NA	NA
16	MSup	0.151564	0.52	0	0	NA	NA	NA	NA
17	MSup	0.742698	0.7	0	0	NA	NA	NA	NA
18	MSup	0.790219	0.81	0	0	NA	NA	NA	NA
19	MSup	0.676135	0.46	0	0	NA	NA	NA	NA
20	MSup	0.444786	0.01	0	0	NA	NA	NA	NA
21	MSup	0.296132	0.64	0	0	NA	NA	NA	NA
22	MSup	0.663245	0.19	0	0	NA	NA	NA	NA
23	MSup	0.232417	0.28	0	0	NA	NA	NA	NA
24	MSup	0.843475	0.87	0	0	NA	NA	NA	NA
25	MSup	0.423044	0.2	0	0	NA	NA	NA	NA
26	MSup	0.793797	0.75	0	0	NA	NA	NA	NA
27	MSup	0.975816	0.96	0	0	NA	NA	NA	NA
28	MSup	0.559084	0.45	0	0	NA	NA	NA	NA
29	MSup	0.862588	0.89	0	0	NA	NA	NA	NA
30	MSup	0.0575228	0.26	0	0	NA	NA	NA	NA
31	MSup	0.639947	0.12	0	0	NA	NA	NA	NA
32	MSup	0.144158	0.27	0	0	NA	NA	NA	NA
33	MSup	0.200536	0.3	0	0	NA	NA	NA	NA
34	MSup	0.956107	0.95	0	0	NA	NA	NA	NA
35	MSup	0	0.6	0	0	NA	NA	NA	NA
36	MSup	0.168316	0.31	0	0	NA	NA	NA	NA
37	MSup	0.761553	0.76	0	0	NA	NA	NA	NA
38	MSup	0.984558	0.99	0	0	NA	NA	NA	NA
39	MSup	0.680712	0.06	0	0	NA	NA	NA	NA
40	MSup	0.871423	0.88	0	0	NA	NA	NA	NA
41	MSup	0	0.08	0	0	NA	NA	NA	NA
42	MSup	0.679629	0.08	0	0	NA	NA	NA	NA
43	MSup	0.433404	0.13	0	0	NA	NA	NA	NA
44	MSup	0.934841	0.91	0	0	NA	NA	NA	NA
45	MSup	0.894636	0.87	0	0	NA	NA	NA	NA
46	MSup	0.779874	0.85	0	0	NA	NA	NA	NA
47	MSup	0.618012	0.05	0	0	NA	NA	NA	NA
48	MSup	0.658246	0.7	0	0	NA	NA	NA	NA
49	MSup	0.665639	0.66	0	0	NA	NA	NA	NA
50	MSup	0.442726	0.64	0	0	NA	NA	NA	NA
51	MSup	0.97107	0.98	0	0	NA	NA	NA	NA
52	MSup	0.151633	0.57	0	0	NA	NA	NA	NA
53	MSup	0.933018	0.91	0	0	NA	NA	NA	NA
54	MSup	0.743499	0.34	0	0	NA	NA	NA	NA
55	MSup	0.374831	0.48	0	0	NA	NA	NA	NA
56	MSup	0.631653	0.54	0	0	NA	NA	NA	NA
57	MSup	0.848566	0.82	0	0	NA	NA	NA	NA
58	MSup	0.842391	0.89	0	0	NA	NA	NA	NA
59	MSup	0	0.47	0	0	NA	NA	NA	NA
60	MSup	0.923439	0.94	0	0	NA	NA	NA	NA
61	MSup	0.0239688	0.62	0	0	NA	NA	NA	NA
62	MSup	0.907872	0.88	0	0	NA	NA	NA	NA
63	MSup	0.032	0.48	0	0	NA	NA	NA	NA
64	MSup	0.69627	0.73	0	0	NA	NA	NA	NA
65	MSup	0.915211	0.92	0	0	NA	NA	NA	NA
66	MSup	0	0.4	0	0	NA	NA	NA	NA
67	MSup	0.533725	0.2	0	0	NA	NA	NA	NA
68	MSup	0	0.59	0	0	NA	NA	NA	NA
69	MSup	0.684559	0.03	0	0	NA	NA	NA	NA
70	MSup	0.18953	0.43	0	0	NA	NA	NA	NA
71	MSup	0.190032	0.09	0	0	NA	NA	NA	NA
72	MSup	0.113743	0.57	0	0	NA	NA	NA	NA
73	MSup	0.0831219	0.64	0	0	NA	NA	NA	NA
74	MSup	0.688707	0.25	0	0	NA	NA	NA	NA
75	MSup	0.773301	0.66	0	0	NA	NA	NA	NA
76	MSup	0.687571	0.33	0	0	NA	NA	NA	NA
1	MAup	0.835347	0.69	0	0	NA	NA	NA	NA
2	MAup	0.475385	0.62	0	0	NA	NA	NA	NA
3	MAup	0.456606	0.03	0	0	NA	NA	NA	NA
4	MAup	0.441804	0.24	0	0	NA	NA	NA	NA
5	MAup	0.53564	0.05	0	0	NA	NA	NA	NA
6	MAup	0.977409	0.97	0	0	NA	NA	NA	NA
7	MAup	0.850962	0.93	0	0	NA	NA	NA	NA
8	MAup	0.821637	0.68	0	0	NA	NA	NA	NA
9	MAup	0.0155296	0.45	0	0	NA	NA	NA	NA
10	MAup	0.839901	0.85	0	0	NA	NA	NA	NA
11	MAup	0.952594	0.94	0	0	NA	NA	NA	NA
12	MAup	0.578184	0.23	0	0	NA	NA	NA	NA
13	MAup	0.70874	0.84	0	0	NA	NA	NA	NA
14	MAup	0.629152	0.42	0	0	NA	NA	NA	NA
15	MAup	0.966525	0.97	0	0	NA	NA	NA	NA
16	MAup	0.445044	0.16	0	0	NA	NA	NA	NA
17	MAup	0.464982	0.6	0	0	NA	NA	NA	NA
18	MAup	0.749956	0.72	0	0	NA	NA	NA	NA
19	MAup	0.181071	0.33	0	0	NA	NA	NA	NA
20	MAup	0.342628	0.29	0	0	NA	NA	NA	NA
21	MAup	0.279968	0.81	0	0	NA	NA	NA	NA
22	MAup	0.840089	0.8	0	0	NA	NA	NA	NA
23	MAup	0.878344	0.85	0	0	NA	NA	NA	NA
24	MAup	0.550897	0.42	0	0	NA	NA	NA	NA
25	MAup	0.402028	0.62	0	0	NA	NA	NA	NA
26	MAup	0.964696	0.96	0	0	NA	NA	NA	NA
27	MAup	0.986376	0.99	0	0	NA	NA	NA	NA
28	MAup	0.295945	0.58	0	0	NA	NA	NA	NA
29	MAup	0.976126	0.92	0	0	NA	NA	NA	NA
30	MAup	0.415577	0.39	0	0	NA	NA	NA	NA
31	MAup	0.239202	0.43	0	0	NA	NA	NA	NA
32	MAup	0.565777	0.68	0	0	NA	NA	NA	NA
33	MAup	0.415976	0.57	0	0	NA	NA	NA	NA
34	MAup	0.989546	0.99	0	0	NA	NA	NA	NA
35	MAup	0.144252	0.46	0	0	NA	NA	NA	NA
36	MAup	0.681126	0.82	0	0	NA	NA	NA	NA
37	MAup	0.883644	0.91	0	0	NA	NA	NA	NA
38	MAup	0.365452	0.62	0	0	NA	NA	NA	NA
39	MAup	0.609392	0.38	0	0	NA	NA	NA	NA
40	MAup	0.87732	0.73	0	0	NA	NA	NA	NA
41	MAup	0.726893	0.34	0	0	NA	NA	NA	NA
42	MAup	0.155114	0.17	0	0	NA	NA	NA	NA
43	MAup	0.016953	0.11	0	0	NA	NA	NA	NA
44	MAup	0.622499	0.64	0	0	NA	NA	NA	NA
45	MAup	0.212433	0.73	0	0	NA	NA	NA	NA
46	MAup	0.313552	0.31	0	0	NA	NA	NA	NA
47	MAup	0.884329	0.69	0	0	NA	NA	NA	NA
48	MAup	0.578722	0.27	0	0	NA	NA	NA	NA
49	MAup	0.00112658	0.11	0	0	NA	NA	NA	NA
50	MAup	0.246949	0.51	0	0	NA	NA	NA	NA
51	MAup	0.942707	0.94	0	0	NA	NA	NA	NA
52	MAup	0	0.47	0	0	NA	NA	NA	NA
53	MAup	0.633761	0.48	0	0	NA	NA	NA	NA
54	MAup	0	0.05	0	0	NA	NA	NA	NA
55	MAup	0.936237	0.81	0	0	NA	NA	NA	NA
56	MAup	0.626697	0.7	0	0	NA	NA	NA	NA
57	MAup	0.0273817	0.15	0	0	NA	NA	NA	NA
58	MAup	0.608745	0.37	0	0	NA	NA	NA	NA
59	MAup	0.982644	0.96	0	0	NA	NA	NA	NA
60	MAup	0.874312	0.67	0	0	NA	NA	NA	NA
61	MAup	0.309179	0.4	0	0	NA	NA	NA	NA
62	MAup	0.659244	0.68	0	0	NA	NA	NA	NA
63	MAup	0.521647	0.71	0	0	NA	NA	NA	NA
64	MAup	0.994627	0.98	0	0	NA	NA	NA	NA
65	MAup	0.661028	0.72	0	0	NA	NA	NA	NA
66	MAup	0.132226	0.59	0	0	NA	NA	NA	NA
67	MAup	0.728671	0.69	0	0	NA	NA	NA	NA
68	MAup	0.38067	0.46	0	0	NA	NA	NA	NA
69	MAup	0.37198	0.33	0	0	NA	NA	NA	NA
70	MAup	0.226325	0.33	0	0	NA	NA	NA	NA
71	MAup	0.777609	0.78	0	0	NA	NA	NA	NA
72	MAup	0.22419	0.3	0	0	NA	NA	NA	NA
73	MAup	0.938612	0.92	0	0	NA	NA	NA	NA
74	MAup	0.0626983	0.24	0	0	NA	NA	NA	NA
75	MAup	0	0.13	0	0	NA	NA	NA	NA
76	MAup	0.882352	0.92	0	0	NA	NA	NA	NA
1	PMup	0.667274	0.67	0	0	NA	NA	NA	NA
2	PMup	0.0985088	0.54	0	0	NA	NA	NA	NA
3	PMup	0.974534	0.96	0	0	NA	NA	NA	NA
4	PMup	0.832189	0.89	0	0	NA	NA	NA	NA
5	PMup	0.323027	0.04	0	0	NA	NA	NA	NA
6	PMup	0.504012	0.19	0	0	NA	NA	NA	NA
7	PMup	0.0568407	0.27	0	0	NA	NA	NA	NA
8	PMup	0.833822	0.75	0	0	NA	NA	NA	NA
9	PMup	0.00501772	0.11	0	0	NA	NA	NA	NA
10	PMup	0.082698	0.11	0	0	NA	NA	NA	NA
11	PMup	0.389167	0.25	0	0	NA	NA	NA	NA
12	PMup	0.329493	0.17	0	0	NA	NA	NA	NA
13	PMup	0.793311	0.74	0	0	NA	NA	NA	NA
14	PMup	0.87403	0.94	0	0	NA	NA	NA	NA
15	PMup	0.720319	0.51	0	0	NA	NA	NA	NA
16	PMup	0.862058	0.87	0	0	NA	NA	NA	NA
17	PMup	0.572257	0.46	0	0	NA	NA	NA	NA
18	PMup	0.689145	0.71	0	0	NA	NA	NA	NA
19	PMup	0.845972	0.89	0	0	NA	NA	NA	NA
20	PMup	0.808558	0.41	0	0	NA	NA	NA	NA
21	PMup	0.677773	0.37	0	0	NA	NA	NA	NA
22	PMup	0.0268508	0.02	0	0	NA	NA	NA	NA
23	PMup	0.022034	0.11	0	0	NA	NA	NA	NA
24	PMup	0.777836	0.79	0	0	NA	NA	NA	NA
25	PMup	0.00132486	0.06	0	0	NA	NA	NA	NA
26	PMup	0.0717833	0.03	0	0	NA	NA	NA	NA
27	PMup	0.819791	0.78	0	0	NA	NA	NA	NA
28	PMup	0.592159	0.43	0	0	NA	NA	NA	NA
29	PMup	0.577458	0.27	0	0	NA	NA	NA	NA
30	PMup	0.946833	0.99	0	0	NA	NA	NA	NA
31	PMup	0.547694	0.63	0	0	NA	NA	NA	NA
32	PMup	0.311009	0.43	0	0	NA	NA	NA	NA
33	PMup	0.536135	0.48	0	0	NA	NA	NA	NA
34	PMup	0.898702	0.92	0	0	NA	NA	NA	NA
35	PMup	0.294715	0.01	0	0	NA	NA	NA	NA
36	PMup	0.38969	0.33	0	0	NA	NA	NA	NA
37	PMup	0.889493	0.93	0	0	NA	NA	NA	NA
38	PMup	0.23866	0.57	0	0	NA	NA	NA	NA
39	PMup	0.83008	0.86	0	0	NA	NA	NA	NA
40	PMup	0.73819	0.65	0	0	NA	NA	NA	NA
41	PMup	0.756831	0.83	0	0	NA	NA	NA	NA
42	PMup	0.576775	0.63	0	0	NA	NA	NA	NA
43	PMup	0.866948	0.74	0	0	NA	NA	NA	NA
44	PMup	0.972434	0.99	0	0	NA	NA	NA	NA
45	PMup	0.77946	0.61	0	0	NA	NA	NA	NA
46	PMup	0.355195	0.28	0	0	NA	NA	NA	NA
47	PMup	0.290182	0.19	0	0	NA	NA	NA	NA
48	PMup	0.00719911	0.01	0	0	NA	NA	NA	NA
49	PMup	0.417854	0.52	0	0	NA	NA	NA	NA
50	PMup	0.291666	0.25	0	0	NA	NA	NA	NA
51	PMup	0.188109	0.14	0	0	NA	NA	NA	NA
52	PMup	0.277757	0.04	0	0	NA	NA	NA	NA
53	PMup	0.29283	0.6	0	0	NA	NA	NA	NA
54	PMup	0.268974	0.13	0	0	NA	NA	NA	NA
55	PMup	0.297221	0.04	0	0	NA	NA	NA	NA
56	PMup	0.898731	0.87	0	0	NA	NA	NA	NA
57	PMup	0.00202834	0.05	0	0	NA	NA	NA	NA
58	PMup	0.0250652	0.29	0	0	NA	NA	NA	NA
59	PMup	0.308125	0.22	0	0	NA	NA	NA	NA
60	PMup	0.52194	0.4	0	0	NA	NA	NA	NA
61	PMup	0.53705	0.75	0	0	NA	NA	NA	NA
62	PMup	1	1	0	0	NA	NA	NA	NA
63	PMup	0.982633	0.98	0	0	NA	NA	NA	NA
64	PMup	0.197482	0.32	0	0	NA	NA	NA	NA
65	PMup	0.0810717	0.39	0	0	NA	NA	NA	NA
66	PMup	0.758533	0.79	0	0	NA	NA	NA	NA
67	PMup	0.386899	0.19	0	0	NA	NA	NA	NA
68	PMup	0.645493	0.61	0	0	NA	NA	NA	NA
69	PMup	0.34787	0.63	0	0	NA	NA	NA	NA
70	PMup	0.372766	0.1	0	0	NA	NA	NA	NA
71	PMup	0.729014	0.69	0	0	NA	NA	NA	NA
72	PMup	0.694046	0.61	0	0	NA	NA	NA	NA
73	PMup	0.000250857	0.03	0	0	NA	NA	NA	NA
74	PMup	0.403053	0.27	0	0	NA	NA	NA	NA
75	PMup	0.578921	0.24	0	0	NA	NA	NA	NA
76	PMup	0.142033	0.05	0	0	NA	NA	NA	NA
1	FC	NA	NA	NA	NA	393.61	406	NA	NA
2	FC	NA	NA	NA	NA	355.559	337	NA	NA
3	FC	NA	NA	NA	NA	402.094	403	NA	NA
4	FC	NA	NA	NA	NA	2.64298	32	NA	NA
5	FC	NA	NA	NA	NA	454.349	440	NA	NA
6	FC	NA	NA	NA	NA	24.5922	25	NA	NA
7	FC	NA	NA	NA	NA	418.049	404	NA	NA
8	FC	NA	NA	NA	NA	411.772	416	NA	NA
9	FC	NA	NA	NA	NA	18.8125	113	NA	NA
10	FC	NA	NA	NA	NA	63.4232	58	NA	NA
11	FC	NA	NA	NA	NA	287.328	316	NA	NA
12	FC	NA	NA	NA	NA	110.052	110	NA	NA
13	FC	NA	NA	NA	NA	196.521	235	NA	NA
14	FC	NA	NA	NA	NA	258.964	264	NA	NA
15	FC	NA	NA	NA	NA	162.592	177	NA	NA
16	FC	NA	NA	NA	NA	258.389	260	NA	NA
17	FC	NA	NA	NA	NA	438.955	412	NA	NA
18	FC	NA	NA	NA	NA	225.115	229	NA	NA
19	FC	NA	NA	NA	NA	309.145	300	NA	NA
20	FC	NA	NA	NA	NA	189.569	214	NA	NA
21	FC	NA	NA	NA	NA	154.478	122	NA	NA
22	FC	NA	NA	NA	NA	330.334	301	NA	NA
23	FC	NA	NA	NA	NA	0.812486	28	NA	NA
24	FC	NA	NA	NA	NA	487.563	429	NA	NA
25	FC	NA	NA	NA	NA	375.443	371	NA	NA
26	FC	NA	NA	NA	NA	474.468	455	NA	NA
27	FC	NA	NA	NA	NA	142.621	123	NA	NA
28	FC	NA	NA	NA	NA	371.446	368	NA	NA
29	FC	NA	NA	NA	NA	201.925	277	NA	NA
30	FC	NA	NA	NA	NA	227.655	264	NA	NA
31	FC	NA	NA	NA	NA	0.186596	45	NA	NA
32	FC	NA	NA	NA	NA	435.89	468	NA	NA
33	FC	NA	NA	NA	NA	140.934	23	NA	NA
34	FC	NA	NA	NA	NA	183.503	255	NA	NA
35	FC	NA	NA	NA	NA	377.318	382	NA	NA
36	FC	NA	NA	NA	NA	472.418	433	NA	NA
37	FC	NA	NA	NA	NA	0.00880997	11	NA	NA
38	FC	NA	NA	NA	NA	500	493	NA	NA
39	FC	NA	NA	NA	NA	328.685	309	NA	NA
40	FC	NA	NA	NA	NA	243.116	243	NA	NA
41	FC	NA	NA	NA	NA	384.861	398	NA	NA
42	FC	NA	NA	NA	NA	163.685	142	NA	NA
43	FC	NA	NA	NA	NA	296.205	274	NA	NA
44	FC	NA	NA	NA	NA	196.739	174	NA	NA
45	FC	NA	NA	NA	NA	235.3	185	NA	NA
46	FC	NA	NA	NA	NA	339.5	366	NA	NA
47	FC	NA	NA	NA	NA	456.909	426	NA	NA
48	FC	NA	NA	NA	NA	202.56	229	NA	NA
49	FC	NA	NA	NA	NA	266.582	200	NA	NA
50	FC	NA	NA	NA	NA	286.147	304	NA	NA
51	FC	NA	NA	NA	NA	427.169	441	NA	NA
52	FC	NA	NA	NA	NA	310.496	331	NA	NA
53	FC	NA	NA	NA	NA	499.763	489	NA	NA
54	FC	NA	NA	NA	NA	171.277	143	NA	NA
55	FC	NA	NA	NA	NA	471.534	477	NA	NA
56	FC	NA	NA	NA	NA	129.424	39	NA	NA
57	FC	NA	NA	NA	NA	203.144	193	NA	NA
58	FC	NA	NA	NA	NA	166.023	86	NA	NA
59	FC	NA	NA	NA	NA	23.0094	90	NA	NA
60	FC	NA	NA	NA	NA	437.22	448	NA	NA
61	FC	NA	NA	NA	NA	314.992	336	NA	NA
62	FC	NA	NA	NA	NA	442.899	450	NA	NA
63	FC	NA	NA	NA	NA	329.4	296	NA	NA
64	FC	NA	NA	NA	NA	317.75	339	NA	NA
65	FC	NA	NA	NA	NA	357.741	366	NA	NA
66	FC	NA	NA	NA	NA	125.002	116	NA	NA
67	FC	NA	NA	NA	NA	146.652	157	NA	NA
68	FC	NA	NA	NA	NA	236.949	278	NA	NA
69	FC	NA	NA	NA	NA	453.399	453	NA	NA
70	FC	NA	NA	NA	NA	296.331	293	NA	NA
71	FC	NA	NA	NA	NA	88.5676	26	NA	NA
72	FC	NA	NA	NA	NA	340.268	358	NA	NA
73	FC	NA	NA	NA	NA	296.625	289	NA	NA
74	FC	NA	NA	NA	NA	147.225	146	NA	NA
75	FC	NA	NA	NA	NA	12.7255	14	NA	NA
76	FC	NA	NA	NA	NA	222.668	196	NA	NA
1	FR	NA	NA	NA	NA	NA	NA	0.60296	0.6
2	FR	NA	NA	NA	NA	NA	NA	0.591314	0.64
3	FR	NA	NA	NA	NA	NA	NA	0.692307	0.65
4	FR	NA	NA	NA	NA	NA	NA	0.0352618	0.06
5	FR	NA	NA	NA	NA	NA	NA	0.977032	0.98
6	FR	NA	NA	NA	NA	NA	NA	0.872061	0.89
7	FR	NA	NA	NA	NA	NA	NA	0.24689	0.25
8	FR	NA	NA	NA	NA	NA	NA	0.931879	0.95
9	FR	NA	NA	NA	NA	NA	NA	0.662242	0.64
10	FR	NA	NA	NA	NA	NA	NA	0.0555181	0.04
11	FR	NA	NA	NA	NA	NA	NA	0.218905	0.21
12	FR	NA	NA	NA	NA	NA	NA	0.586693	0.59
13	FR	NA	NA	NA	NA	NA	NA	0.788674	0.81
14	FR	NA	NA	NA	NA	NA	NA	0.731599	0.75
15	FR	NA	NA	NA	NA	NA	NA	0.935404	0.93
16	FR	NA	NA	NA	NA	NA	NA	0.796248	0.81
17	FR	NA	NA	NA	NA	NA	NA	0.912012	0.89
18	FR	NA	NA	NA	NA	NA	NA	0.719939	0.72
19	FR	NA	NA	NA	NA	NA	NA	0.368743	0.41
20	FR	NA	NA	NA	NA	NA	NA	0.374121	0.43
21	FR	NA	NA	NA	NA	NA	NA	0.424779	0.4
22	FR	NA	NA	NA	NA	NA	NA	0.121807	0.13
23	FR	NA	NA	NA	NA	NA	NA	0.357946	0.36
24	FR	NA	NA	NA	NA	NA	NA	0.0658166	0.03
25	FR	NA	NA	NA	NA	NA	NA	0.0945377	0.08
26	FR	NA	NA	NA	NA	NA	NA	0	0.01
27	FR	NA	NA	NA	NA	NA	NA	0.286064	0.29
28	FR	NA	NA	NA	NA	NA	NA	0.94952	0.95
29	FR	NA	NA	NA	NA	NA	NA	0.602696	0.67
30	FR	NA	NA	NA	NA	NA	NA	0.441005	0.44
31	FR	NA	NA	NA	NA	NA	NA	0.967347	0.97
32	FR	NA	NA	NA	NA	NA	NA	0.514967	0.54
33	FR	NA	NA	NA	NA	NA	NA	0.827383	0.83
34	FR	NA	NA	NA	NA	NA	NA	0.676638	0.66
35	FR	NA	NA	NA	NA	NA	NA	0.867701	0.91
36	FR	NA	NA	NA	NA	NA	NA	0.943408	0.96
37	FR	NA	NA	NA	NA	NA	NA	0.454633	0.49
38	FR	NA	NA	NA	NA	NA	NA	0.106562	0.13
39	FR	NA	NA	NA	NA	NA	NA	0.894541	0.88
40	FR	NA	NA	NA	NA	NA	NA	0.960466	0.98
41	FR	NA	NA	NA	NA	NA	NA	0.435762	0.43
42	FR	NA	NA	NA	NA	NA	NA	0.66508	0.7
43	FR	NA	NA	NA	NA	NA	NA	0.873505	0.89
44	FR	NA	NA	NA	NA	NA	NA	0.620679	0.64
45	FR	NA	NA	NA	NA	NA	NA	0.668873	0.67
46	FR	NA	NA	NA	NA	NA	NA	0.698497	0.67
47	FR	NA	NA	NA	NA	NA	NA	0.620043	0.65
48	FR	NA	NA	NA	NA	NA	NA	0.80224	0.77
49	FR	NA	NA	NA	NA	NA	NA	0.416282	0.42
50	FR	NA	NA	NA	NA	NA	NA	0.0236973	0.03
51	FR	NA	NA	NA	NA	NA	NA	0.843408	0.81
52	FR	NA	NA	NA	NA	NA	NA	0.360393	0.42
53	FR	NA	NA	NA	NA	NA	NA	0.0459485	0.06
54	FR	NA	NA	NA	NA	NA	NA	0.249995	0.28
55	FR	NA	NA	NA	NA	NA	NA	0.339259	0.27
56	FR	NA	NA	NA	NA	NA	NA	0.90121	0.92
57	FR	NA	NA	NA	NA	NA	NA	0.905251	0.93
58	FR	NA	NA	NA	NA	NA	NA	0.951812	0.97
59	FR	NA	NA	NA	NA	NA	NA	0.160952	0.17
60	FR	NA	NA	NA	NA	NA	NA	0.0372366	0.05
61	FR	NA	NA	NA	NA	NA	NA	0.892019	0.87
62	FR	NA	NA	NA	NA	NA	NA	0.751721	0.79
63	FR	NA	NA	NA	NA	NA	NA	0.131941	0.19
64	FR	NA	NA	NA	NA	NA	NA	0.812514	0.77
65	FR	NA	NA	NA	NA	NA	NA	0	0
66	FR	NA	NA	NA	NA	NA	NA	0.976684	0.97
67	FR	NA	NA	NA	NA	NA	NA	0.862538	0.87
68	FR	NA	NA	NA	NA	NA	NA	0.968561	0.98
69	FR	NA	NA	NA	NA	NA	NA	0.0635946	0.09
70	FR	NA	NA	NA	NA	NA	NA	0.0613742	0.04
71	FR	NA	NA	NA	NA	NA	NA	0.738937	0.77
72	FR	NA	NA	NA	NA	NA	NA	0.202768	0.18
73	FR	NA	NA	NA	NA	NA	NA	0.540276	0.56
74	FR	NA	NA	NA	NA	NA	NA	0.613465	0.56
75	FR	NA	NA	NA	NA	NA	NA	0.979176	0.97
76	FR	NA	NA	NA	NA	NA	NA	0.232514	0.22
1	MIcp	1	NA	166.365	164	NA	NA	NA	NA
2	MIcp	1	NA	0	7	NA	NA	NA	NA
3	MIcp	1	NA	350.289	352	NA	NA	NA	NA
4	MIcp	1	NA	253.125	266	NA	NA	NA	NA
5	MIcp	1	NA	457.975	454	NA	NA	NA	NA
6	MIcp	1	NA	443.763	459	NA	NA	NA	NA
7	MIcp	1	NA	245.969	247	NA	NA	NA	NA
8	MIcp	1	NA	220.698	225	NA	NA	NA	NA
9	MIcp	1	NA	143.185	126	NA	NA	NA	NA
10	MIcp	1	NA	422.645	427	NA	NA	NA	NA
11	MIcp	1	NA	86.2969	95	NA	NA	NA	NA
12	MIcp	1	NA	251.307	230	NA	NA	NA	NA
13	MIcp	1	NA	233.557	227	NA	NA	NA	NA
14	MIcp	1	NA	317.328	335	NA	NA	NA	NA
15	MIcp	1	NA	247.628	234	NA	NA	NA	NA
16	MIcp	1	NA	11.2839	11	NA	NA	NA	NA
17	MIcp	1	NA	429.697	437	NA	NA	NA	NA
18	MIcp	1	NA	73.2287	96	NA	NA	NA	NA
19	MIcp	1	NA	39.3778	43	NA	NA	NA	NA
20	MIcp	1	NA	331.616	329	NA	NA	NA	NA
21	MIcp	1	NA	474.128	477	NA	NA	NA	NA
22	MIcp	1	NA	17.6587	9	NA	NA	NA	NA
23	MIcp	1	NA	210.818	212	NA	NA	NA	NA
24	MIcp	1	NA	162.509	165	NA	NA	NA	NA
25	MIcp	1	NA	66.0484	78	NA	NA	NA	NA
26	MIcp	1	NA	143.833	144	NA	NA	NA	NA
27	MIcp	1	NA	399.64	399	NA	NA	NA	NA
28	MIcp	1	NA	188.804	174	NA	NA	NA	NA
29	MIcp	1	NA	181.498	169	NA	NA	NA	NA
30	MIcp	1	NA	479.056	480	NA	NA	NA	NA
31	MIcp	1	NA	269.024	256	NA	NA	NA	NA
32	MIcp	1	NA	165.393	148	NA	NA	NA	NA
33	MIcp	1	NA	56.1775	70	NA	NA	NA	NA
34	MIcp	1	NA	135.278	147	NA	NA	NA	NA
35	MIcp	1	NA	438.08	439	NA	NA	NA	NA
36	MIcp	1	NA	429.503	454	NA	NA	NA	NA
37	MIcp	1	NA	190.496	191	NA	NA	NA	NA
38	MIcp	1	NA	438.599	479	NA	NA	NA	NA
39	MIcp	1	NA	113.837	90	NA	NA	NA	NA
40	MIcp	1	NA	409.766	409	NA	NA	NA	NA
41	MIcp	1	NA	56.9423	54	NA	NA	NA	NA
42	MIcp	1	NA	243.182	236	NA	NA	NA	NA
43	MIcp	1	NA	121.388	133	NA	NA	NA	NA
44	MIcp	1	NA	147.876	147	NA	NA	NA	NA
45	MIcp	1	NA	88.1198	85	NA	NA	NA	NA
46	MIcp	1	NA	193.167	190	NA	NA	NA	NA
47	MIcp	1	NA	175.456	154	NA	NA	NA	NA
48	MIcp	1	NA	194.392	203	NA	NA	NA	NA
49	MIcp	1	NA	164.326	158	NA	NA	NA	NA
50	MIcp	1	NA	37.6681	55	NA	NA	NA	NA
51	MIcp	1	NA	484.555	482	NA	NA	NA	NA
52	MIcp	1	NA	316.627	313	NA	NA	NA	NA
53	MIcp	1	NA	12.2227	10	NA	NA	NA	NA
54	MIcp	1	NA	193.029	190	NA	NA	NA	NA
55	MIcp	1	NA	39.2282	30	NA	NA	NA	NA
56	MIcp	1	NA	390.55	376	NA	NA	NA	NA
57	MIcp	1	NA	301.658	309	NA	NA	NA	NA
58	MIcp	1	NA	284.847	307	NA	NA	NA	NA
59	MIcp	1	NA	145.752	147	NA	NA	NA	NA
60	MIcp	1	NA	279.17	295	NA	NA	NA	NA
61	MIcp	1	NA	99.315	78	NA	NA	NA	NA
62	MIcp	1	NA	225.358	223	NA	NA	NA	NA
63	MIcp	1	NA	0	1	NA	NA	NA	NA
64	MIcp	1	NA	290.427	289	NA	NA	NA	NA
65	MIcp	1	NA	474.455	474	NA	NA	NA	NA
66	MIcp	1	NA	56.7044	68	NA	NA	NA	NA
67	MIcp	1	NA	231.898	217	NA	NA	NA	NA
68	MIcp	1	NA	141.874	144	NA	NA	NA	NA
69	MIcp	1	NA	473.51	458	NA	NA	NA	NA
70	MIcp	1	NA	238.234	231	NA	NA	NA	NA
71	MIcp	1	NA	305.617	305	NA	NA	NA	NA
72	MIcp	1	NA	204.157	205	NA	NA	NA	NA
73	MIcp	1	NA	488.179	479	NA	NA	NA	NA
74	MIcp	1	NA	255.248	252	NA	NA	NA	NA
75	MIcp	1	NA	107.801	85	NA	NA	NA	NA
76	MIcp	1	NA	308.985	293	NA	NA	NA	NA

## Sheet: S2_Table
S2 Table. Results of individual-level fitting.
		Estimated parameter values
id	Model	Pξ	μ	φ	Pfr	LL	AIC
757433	JPcp	0.346241	206.212	NA	NA	-1828.59	3663.18
2779575	JPcp	0.67323	25.0771	NA	NA	-2173.81	4353.62
4517104	JPcp	0.413308	27.6736	NA	NA	-1941.41	3888.81
freedommaturi	JPcp	0.00730579	452.957	NA	NA	-2300.38	4606.77
930821	JPcp	0.531012	112.462	NA	NA	-2211.28	4428.55
201371	JPcp	0.297012	4.40973	NA	NA	-2154.22	4314.45
839571	JPcp	0.991372	15.5604	NA	NA	-2411.51	4829.02
1791041	JPcp	0.123434	33.2548	NA	NA	-2133.36	4272.71
3053783	JPcp	0.81854	0	NA	NA	-2087.94	4181.89
367640	JPcp	0.501859	0	NA	NA	-1988.83	3983.65
4248319	JPcp	0.962766	0	NA	NA	-2243.33	4492.65
4509208	JPcp	0.665683	0.0138481	NA	NA	-1992.43	3990.86
312376	JPcp	0.210086	167.298	NA	NA	-1920.12	3846.24
3602839	JPcp	0.216458	259.24	NA	NA	-2089.15	4184.3
4771775	JPcp	0.445378	0.34862	NA	NA	-2370.09	4746.17
4408530	JPcp	0	163.261	NA	NA	-2316.58	4639.16
148287	JPcp	0.541576	0.000168952	NA	NA	-2102.95	4211.9
1610899	JPcp	0.124865	0.492668	NA	NA	-2116.83	4239.66
2349425	JPcp	0.879901	0	NA	NA	-1904.81	3815.62
25920	JPcp	0.279038	0	NA	NA	-2017.92	4041.83
3327831	JPcp	0.34499	246.121	NA	NA	-1993.64	3993.28
1116899	JPcp	0.33734	63.4195	NA	NA	-2102.19	4210.38
188917	JPcp	0.481146	320.728	NA	NA	-2007.82	4021.63
4660661	JPcp	0.406681	247.219	NA	NA	-2022.83	4051.66
956869	JPcp	0.229581	358.936	NA	NA	-2115.15	4236.29
4421182	JPcp	0.439257	55.3728	NA	NA	-1793.77	3593.55
yoshiho	JPcp	0.568026	0.0330393	NA	NA	-2057.41	4120.82
4213579	JPcp	0.526559	104.288	NA	NA	-2232.6	4471.2
4550563	JPcp	0.111394	77.5777	NA	NA	-2243.19	4492.38
3020283	JPcp	0.595836	18.5325	NA	NA	-1876.45	3758.91
3693965	JPcp	0.177823	141.348	NA	NA	-2273.12	4552.24
1039845	JPcp	0.000884872	119.8	NA	NA	-2136.49	4278.97
2810580	JPcp	0.57296	34.5094	NA	NA	-1938.93	3883.85
652959	JPcp	0.844565	35.5968	NA	NA	-2014.24	4034.47
276409	JPcp	0.363708	2.30428	NA	NA	-2107.63	4221.26
3554155	JPcp	0.45609	0	NA	NA	-1991.69	3989.38
3312891	JPcp	0.272037	2.92601	NA	NA	-1870.14	3746.29
icantsing	JPcp	0.542436	0	NA	NA	-1866.19	3738.37
4409144	JPcp	0.336526	0.829037	NA	NA	-2260.29	4526.58
2511054	JPcp	0.472285	48.5736	NA	NA	-2005.49	4016.98
2594828	JPcp	0	0	NA	NA	-3066.6	6139.19
2493070	JPcp	0.864637	22.5413	NA	NA	-2033.45	4072.9
603644	JPcp	0.131874	364.492	NA	NA	-1887.19	3780.38
222621	JPcp	0.334896	195.104	NA	NA	-2102.76	4211.52
3247790	JPcp	0.388883	15.1417	NA	NA	-2017.51	4041.02
3311407	JPcp	0.303591	400.598	NA	NA	-2104.67	4215.33
kinmomoane0615	JPcp	0.241178	30.1753	NA	NA	-2331.99	4669.97
508329	JPcp	0.283339	420.027	NA	NA	-1917.59	3841.18
1641297	JPcp	0.803697	0.910272	NA	NA	-2433.06	4872.11
2511924	JPcp	0.952297	0	NA	NA	-2222.3	4450.6
naosan6791	JPcp	0.203411	67.7774	NA	NA	-2063.36	4132.73
412789	JPcp	0.921794	0.992289	NA	NA	-2281.62	4569.25
free612	JPcp	0.248174	0	NA	NA	-2132.33	4270.66
3124577	JPcp	0.687643	0	NA	NA	-1947.33	3900.66
camui2370	JPcp	0.418885	20.1127	NA	NA	-1931.7	3869.39
3675780	JPcp	0.358472	108.115	NA	NA	-2020.93	4047.86
3954203	JPcp	0.885946	0	NA	NA	-2125.06	4256.12
4087419	JPcp	0.403125	41.9433	NA	NA	-2068.17	4142.35
tisora	JPcp	0.3094	0	NA	NA	-2149.69	4305.39
kashitwtomo	JPcp	0.285169	17.7477	NA	NA	-1979.81	3965.63
1523010	JPcp	0.178386	253.368	NA	NA	-1901.32	3808.65
4731911	JPcp	0.895529	0	NA	NA	-1915.28	3836.56
1069349	JPcp	0.844836	33.4137	NA	NA	-1945.53	3897.06
4722794	JPcp	0.41808	5.19636	NA	NA	-2001.05	4008.1
301457	JPcp	0.280969	0.752753	NA	NA	-1920.53	3847.05
4549155	JPcp	0.905073	15.0975	NA	NA	-2214.13	4434.25
haru6991	JPcp	0.350359	39.1016	NA	NA	-2067.27	4140.54
yanotoshi679	JPcp	0.436891	64.0101	NA	NA	-2074.25	4154.49
3017657	JPcp	0.435267	8.57255	NA	NA	-2130.39	4266.79
kyou0421	JPcp	0.285025	14.4985	NA	NA	-2126.98	4259.97
jyunjyun0920	JPcp	0.210189	40.6621	NA	NA	-2134.24	4274.47
syoucyan0319	JPcp	0.318945	0.0887598	NA	NA	-2169.12	4344.23
3164669	JPcp	0.607522	25.7461	NA	NA	-2009.09	4024.18
4183829	JPcp	0.391728	0	NA	NA	-2064.83	4135.66
3738934	JPcp	0.93481	0	NA	NA	-2531.97	5069.93
3831171	JPcp	0.160494	416.878	NA	NA	-2089.92	4185.85
757433	MAcp	0.706914	190.735	NA	NA	-1827.8	3661.6
2779575	MAcp	0.986745	6.60225	NA	NA	-2171.39	4348.78
4517104	MAcp	0.743481	50.7194	NA	NA	-1934.37	3874.73
freedommaturi	MAcp	0.609582	448.615	NA	NA	-2291.97	4589.95
930821	MAcp	0.94578	102.842	NA	NA	-2220.62	4447.23
201371	MAcp	0.748902	1.84544	NA	NA	-2157.65	4321.3
839571	MAcp	0.999916	21.0862	NA	NA	-2360.97	4727.95
1791041	MAcp	0.721656	68.0713	NA	NA	-2136.56	4279.12
3053783	MAcp	0.999774	7.86905	NA	NA	-2072.3	4150.6
367640	MAcp	0.969192	0.0733093	NA	NA	-1988.62	3983.24
4248319	MAcp	0.999921	0.211534	NA	NA	-2242.55	4491.1
4509208	MAcp	0.962	0.0453658	NA	NA	-1995	3996
312376	MAcp	0.318643	167.658	NA	NA	-1926.09	3858.18
3602839	MAcp	0.923711	78.7837	NA	NA	-2072.16	4150.31
4771775	MAcp	0.806311	1.84263	NA	NA	-2402.06	4810.13
4408530	MAcp	0.947986	9.28749	NA	NA	-2246.88	4499.76
148287	MAcp	0.96582	0.0262942	NA	NA	-2101.92	4209.84
1610899	MAcp	0.678745	0	NA	NA	-2121.19	4248.38
2349425	MAcp	0.996351	0	NA	NA	-1926.63	3859.27
25920	MAcp	0.783157	0.186539	NA	NA	-2018.34	4042.68
3327831	MAcp	0.597023	243.54	NA	NA	-2005.01	4016.03
1116899	MAcp	0.932536	38.5846	NA	NA	-2095.86	4197.71
188917	MAcp	0.733172	347.033	NA	NA	-2011.99	4029.97
4660661	MAcp	0.748177	488.679	NA	NA	-2031.99	4069.98
956869	MAcp	0.147739	419.124	NA	NA	-2126.33	4258.66
4421182	MAcp	0.827725	33.083	NA	NA	-1791.66	3589.31
yoshiho	MAcp	0.988881	0	NA	NA	-2034.6	4075.19
4213579	MAcp	0.95053	93.6567	NA	NA	-2241.21	4488.43
4550563	MAcp	0.871151	500	NA	NA	-2221.01	4448.01
3020283	MAcp	0.943205	7.672	NA	NA	-1875.2	3756.4
3693965	MAcp	0.888308	211.807	NA	NA	-2260.32	4526.65
1039845	MAcp	0.486957	500	NA	NA	-2131.95	4269.9
2810580	MAcp	0.885654	22.8958	NA	NA	-1948.14	3902.28
652959	MAcp	0.972329	27.9596	NA	NA	-2014.34	4034.68
276409	MAcp	0.917662	0	NA	NA	-2114.75	4235.51
3554155	MAcp	0.950522	0.642115	NA	NA	-1994.17	3994.35
3312891	MAcp	0.66131	22.9399	NA	NA	-1868.32	3742.65
icantsing	MAcp	0.991876	0.0304687	NA	NA	-1877.66	3761.33
4409144	MAcp	0.956018	0.625479	NA	NA	-2245.86	4497.73
2511054	MAcp	0.938419	0.602769	NA	NA	-2002.09	4010.18
2594828	MAcp	0.709719	60.6051	NA	NA	-3033.71	6073.41
2493070	MAcp	0.988009	19.5591	NA	NA	-2027.8	4061.61
603644	MAcp	0	0	NA	NA	-1888.31	3782.62
222621	MAcp	0.750579	212.854	NA	NA	-2117.26	4240.53
3247790	MAcp	0.927044	1.57585	NA	NA	-2024.86	4055.72
3311407	MAcp	0.987534	66.7371	NA	NA	-2088.51	4183.02
kinmomoane0615	MAcp	0.0110451	500	NA	NA	-2349.08	4704.15
508329	MAcp	0.785606	460.283	NA	NA	-1909.68	3825.36
1641297	MAcp	0.99025	0	NA	NA	-2474.87	4955.74
2511924	MAcp	0.999728	0	NA	NA	-2174.8	4355.61
naosan6791	MAcp	0.564316	18.9208	NA	NA	-2064.57	4135.13
412789	MAcp	0.996966	1.11183	NA	NA	-2293.15	4592.3
free612	MAcp	0.966196	0.126647	NA	NA	-2114.47	4234.94
3124577	MAcp	0.9841	0.0448399	NA	NA	-1956.61	3919.21
camui2370	MAcp	0.865716	0	NA	NA	-1933.59	3873.18
3675780	MAcp	0.993745	0.21719	NA	NA	-2034.56	4075.11
3954203	MAcp	0.994722	0	NA	NA	-2137.05	4280.1
4087419	MAcp	0.894316	0	NA	NA	-2065.18	4136.36
tisora	MAcp	0.807642	0.727895	NA	NA	-2157.37	4320.74
kashitwtomo	MAcp	0.861215	5.75885	NA	NA	-1983.82	3973.64
1523010	MAcp	0.380941	215.786	NA	NA	-1902.75	3811.5
4731911	MAcp	0.60654	274.798	NA	NA	-1965.91	3937.83
1069349	MAcp	0.987964	12.3843	NA	NA	-1944.15	3894.3
4722794	MAcp	0.850787	0	NA	NA	-2000.62	4007.25
301457	MAcp	0.545497	0	NA	NA	-1923.08	3852.15
4549155	MAcp	0.998342	9.45749	NA	NA	-2197.39	4400.78
haru6991	MAcp	0.847993	21.4306	NA	NA	-2071.52	4149.05
yanotoshi679	MAcp	0.827463	7.74486	NA	NA	-2077.24	4160.48
3017657	MAcp	0.99836	9.20268	NA	NA	-2102.67	4211.35
kyou0421	MAcp	0.825821	5.18151	NA	NA	-2129.92	4265.83
jyunjyun0920	MAcp	0.759852	8.01166	NA	NA	-2135.39	4276.78
syoucyan0319	MAcp	0.909364	6.74e-05	NA	NA	-2166.92	4339.84
3164669	MAcp	0.943197	0	NA	NA	-2006.14	4018.28
4183829	MAcp	0	438.085	NA	NA	-2074.34	4154.67
3738934	MAcp	0.996868	0.039394	NA	NA	-2547.48	5100.96
3831171	MAcp	0.758695	20.0342	NA	NA	-2085.76	4177.52
757433	MIcp	1	141.949	NA	NA	-5954.47	11912.9
2779575	MIcp	1	179.88	NA	NA	-2813.19	5630.37
4517104	MIcp	1	141.366	NA	NA	-5077.19	10158.4
freedommaturi	MIcp	1	446.064	NA	NA	-3190.02	6384.04
930821	MIcp	1	200.62	NA	NA	-2811.23	5626.46
201371	MIcp	1	277.639	NA	NA	-3628.09	7260.19
839571	MIcp	1	170.186	NA	NA	-3253.12	6510.23
1791041	MIcp	1	261.164	NA	NA	-3467.46	6938.92
3053783	MIcp	1	15.9152	NA	NA	-2103.86	4211.72
367640	MIcp	1	428.528	NA	NA	-4716.51	9437.01
4248319	MIcp	1	13.3729	NA	NA	-2763.49	5530.99
4509208	MIcp	1	353.632	NA	NA	-4371.93	8747.86
312376	MIcp	1	244.316	NA	NA	-5653.28	11310.6
3602839	MIcp	1	219.844	NA	NA	-3408.7	6821.4
4771775	MIcp	1	499.392	NA	NA	-3459.74	6923.48
4408530	MIcp	1	207.295	NA	NA	-3145.39	6294.79
148287	MIcp	1	265.523	NA	NA	-3135.43	6274.86
1610899	MIcp	1	137.007	NA	NA	-4686.46	9376.93
2349425	MIcp	1	478.752	NA	NA	-5492.61	10989.2
25920	MIcp	1	250.121	NA	NA	-2776.9	5557.8
3327831	MIcp	1	408.03	NA	NA	-4442.22	8888.44
1116899	MIcp	1	255.722	NA	NA	-2883.09	5770.18
188917	MIcp	1	310.236	NA	NA	-4621.91	9247.83
4660661	MIcp	1	370.083	NA	NA	-5126.23	10256.5
956869	MIcp	1	268.52	NA	NA	-3988.16	7980.32
4421182	MIcp	1	453.475	NA	NA	-5300.16	10604.3
yoshiho	MIcp	1	218.787	NA	NA	-3332.5	6669
4213579	MIcp	1	276.854	NA	NA	-3212.37	6428.74
4550563	MIcp	1	368.891	NA	NA	-3029.49	6062.97
3020283	MIcp	1	277.052	NA	NA	-3682.55	7369.09
3693965	MIcp	1	239.065	NA	NA	-2330.23	4664.47
1039845	MIcp	1	500	NA	NA	-4346.43	8696.86
2810580	MIcp	1	499.827	NA	NA	-4695.79	9395.59
652959	MIcp	1	255.216	NA	NA	-4138.46	8280.93
276409	MIcp	1	337.94	NA	NA	-2819.19	5642.37
3554155	MIcp	1	349.151	NA	NA	-4809.05	9622.11
3312891	MIcp	1	155.119	NA	NA	-4599.88	9203.75
icantsing	MIcp	1	419.444	NA	NA	-5519.22	11042.4
4409144	MIcp	1	182.467	NA	NA	-2945.25	5894.49
2511054	MIcp	1	500	NA	NA	-4454.92	8913.85
2594828	MIcp	1	169.072	NA	NA	-4738.11	9480.22
2493070	MIcp	1	259.686	NA	NA	-4769.78	9543.56
603644	MIcp	1	356.156	NA	NA	-4897.21	9798.42
222621	MIcp	1	304.478	NA	NA	-4326.26	8656.52
3247790	MIcp	1	458.081	NA	NA	-4693.6	9391.19
3311407	MIcp	1	216.415	NA	NA	-3432.84	6869.68
kinmomoane0615	MIcp	1	238.044	NA	NA	-2723.46	5450.93
508329	MIcp	1	442.003	NA	NA	-4790.11	9584.22
1641297	MIcp	1	140.146	NA	NA	-3658.68	7321.35
2511924	MIcp	1	253.853	NA	NA	-4190.93	8385.86
naosan6791	MIcp	1	373.762	NA	NA	-3657.86	7319.71
412789	MIcp	1	149.597	NA	NA	-3399.76	6803.51
free612	MIcp	1	414.88	NA	NA	-4478.75	8961.5
3124577	MIcp	1	435.889	NA	NA	-4705.24	9414.47
camui2370	MIcp	1	417.697	NA	NA	-4287.64	8579.29
3675780	MIcp	1	180.369	NA	NA	-3783.86	7571.72
3954203	MIcp	1	438.315	NA	NA	-5929.3	11862.6
4087419	MIcp	1	360.337	NA	NA	-3171.78	6347.56
tisora	MIcp	1	366.061	NA	NA	-3622.55	7249.1
kashitwtomo	MIcp	1	164.42	NA	NA	-3679.98	7363.96
1523010	MIcp	1	292.155	NA	NA	-3328.75	6661.5
4731911	MIcp	1	430.048	NA	NA	-5389.68	10783.4
1069349	MIcp	1	460.761	NA	NA	-5052.63	10109.3
4722794	MIcp	1	235.302	NA	NA	-4375.2	8754.41
301457	MIcp	1	331.29	NA	NA	-4731.82	9467.64
4549155	MIcp	1	266.021	NA	NA	-3774.96	7553.92
haru6991	MIcp	1	309.926	NA	NA	-3615.72	7235.44
yanotoshi679	MIcp	1	338.612	NA	NA	-3014.27	6032.53
3017657	MIcp	1	155.703	NA	NA	-3052.02	6108.03
kyou0421	MIcp	1	328.609	NA	NA	-3106.67	6217.34
jyunjyun0920	MIcp	1	407.926	NA	NA	-4258.89	8521.78
syoucyan0319	MIcp	1	337.024	NA	NA	-4504.02	9012.05
3164669	MIcp	1	252.017	NA	NA	-3936.39	7876.77
4183829	MIcp	1	234.426	NA	NA	-5016.5	10037
3738934	MIcp	1	83.7111	NA	NA	-4015.05	8034.1
3831171	MIcp	1	236.907	NA	NA	-2954.91	5913.82
757433	MScp	0.59324	381.667	NA	NA	-1835.99	3677.99
2779575	MScp	0.975049	28.9148	NA	NA	-2175.37	4356.74
4517104	MScp	0.615604	104.757	NA	NA	-1943.36	3892.72
freedommaturi	MScp	0.536624	165.729	NA	NA	-2298.42	4602.83
930821	MScp	0.874741	95.1794	NA	NA	-2209.54	4425.09
201371	MScp	0.756368	1.55299	NA	NA	-2153.9	4313.8
839571	MScp	0.998283	13.6688	NA	NA	-2413.48	4832.97
1791041	MScp	0.771625	42.9326	NA	NA	-2133.65	4273.31
3053783	MScp	1	12.0433	NA	NA	-2086.27	4178.55
367640	MScp	0.893667	0.0651982	NA	NA	-1989.84	3985.68
4248319	MScp	0.997482	0.00312914	NA	NA	-2236.88	4479.77
4509208	MScp	0.919671	0.386679	NA	NA	-1992.57	3991.13
312376	MScp	0.583716	170.97	NA	NA	-1920.62	3847.24
3602839	MScp	0.660081	252.516	NA	NA	-2090.07	4186.15
4771775	MScp	0.946051	0.29525	NA	NA	-2362.74	4731.47
4408530	MScp	0.755604	2.2414	NA	NA	-2306.21	4618.42
148287	MScp	0.707406	442.238	NA	NA	-2128.48	4262.97
1610899	MScp	0.73113	0	NA	NA	-2115.82	4237.63
2349425	MScp	0.979309	0.054096	NA	NA	-1904.71	3815.41
25920	MScp	0.840347	4.0232	NA	NA	-2017.79	4041.59
3327831	MScp	0.771326	0	NA	NA	-1989.08	3984.16
1116899	MScp	0.836985	64.0681	NA	NA	-2102.12	4210.23
188917	MScp	0.795566	332.793	NA	NA	-2007.68	4021.35
4660661	MScp	0.795716	236.472	NA	NA	-2023.58	4053.16
956869	MScp	0.662902	69.5914	NA	NA	-2120.51	4247.02
4421182	MScp	0.820164	55.6223	NA	NA	-1793.64	3593.29
yoshiho	MScp	0.928997	0.000151248	NA	NA	-2056.99	4119.98
4213579	MScp	0.903494	104.145	NA	NA	-2232.61	4471.21
4550563	MScp	0.780041	71.3269	NA	NA	-2241.53	4489.06
3020283	MScp	0.89875	18.4853	NA	NA	-1876.66	3759.33
3693965	MScp	0.827066	140.307	NA	NA	-2273.37	4552.73
1039845	MScp	0.805837	24.9142	NA	NA	-2087.86	4181.73
2810580	MScp	0.924242	40.4151	NA	NA	-1939.33	3884.66
652959	MScp	0.96555	38.403	NA	NA	-2013.29	4032.58
276409	MScp	0.890669	1.07873	NA	NA	-2107.23	4220.47
3554155	MScp	0.687489	499.047	NA	NA	-2014.01	4034.03
3312891	MScp	0.756369	0	NA	NA	-1870.18	3746.37
icantsing	MScp	0.893965	0.000243033	NA	NA	-1865.09	3736.19
4409144	MScp	0.838788	0	NA	NA	-2259.07	4524.13
2511054	MScp	0.880616	43.8307	NA	NA	-2006.98	4019.96
2594828	MScp	0.400823	299.604	NA	NA	-3061.85	6129.69
2493070	MScp	0.973509	26.5572	NA	NA	-2033.22	4072.45
603644	MScp	0.494054	118.257	NA	NA	-1887.47	3780.94
222621	MScp	0.784983	195.023	NA	NA	-2103.36	4212.72
3247790	MScp	0.89087	11.7621	NA	NA	-2017.45	4040.89
3311407	MScp	0.753549	384.575	NA	NA	-2104.94	4215.87
kinmomoane0615	MScp	0.87583	6.67507	NA	NA	-2332.82	4671.64
508329	MScp	0.963512	0.134416	NA	NA	-1898.95	3803.91
1641297	MScp	0.976166	0.321834	NA	NA	-2429.11	4864.22
2511924	MScp	0.993222	2.72502	NA	NA	-2222.05	4450.1
naosan6791	MScp	0.778758	61.2955	NA	NA	-2063.5	4132.99
412789	MScp	0.990245	0	NA	NA	-2280.13	4566.25
free612	MScp	0.83772	1.23348	NA	NA	-2132.7	4271.4
3124577	MScp	0.956814	0	NA	NA	-1947.16	3900.33
camui2370	MScp	0.869108	18.2749	NA	NA	-1931.55	3869.1
3675780	MScp	0.795922	106.921	NA	NA	-2017.88	4041.77
3954203	MScp	0.985761	0	NA	NA	-2126.71	4259.42
4087419	MScp	0.887722	61.2753	NA	NA	-2067.97	4141.93
tisora	MScp	0.728948	334.149	NA	NA	-2150.73	4307.47
kashitwtomo	MScp	0.792158	0	NA	NA	-1983.8	3973.6
1523010	MScp	0.600974	256.025	NA	NA	-1901.55	3809.09
4731911	MScp	0.994459	0.252796	NA	NA	-1913.32	3832.64
1069349	MScp	0.972666	34.5968	NA	NA	-1945.66	3897.31
4722794	MScp	0.790449	2.69421	NA	NA	-2001.01	4008.01
301457	MScp	0.714775	0.249619	NA	NA	-1920.68	3847.36
4549155	MScp	0.990849	25.2092	NA	NA	-2215.73	4437.47
haru6991	MScp	0.838493	47.4587	NA	NA	-2065.59	4137.18
yanotoshi679	MScp	0.884843	65.9679	NA	NA	-2073.49	4152.97
3017657	MScp	0.724576	200.542	NA	NA	-2149.82	4305.65
kyou0421	MScp	0.801533	30.2597	NA	NA	-2127.93	4261.86
jyunjyun0920	MScp	0.765904	48.8701	NA	NA	-2135.1	4276.2
syoucyan0319	MScp	0.822587	0	NA	NA	-2168.49	4342.97
3164669	MScp	0.910357	32.9477	NA	NA	-2011.02	4028.03
4183829	MScp	0.810499	0	NA	NA	-2064.94	4135.89
3738934	MScp	0.981068	0.131314	NA	NA	-2538.53	5083.07
3831171	MScp	0.656976	421.993	NA	NA	-2090.76	4187.52
757433	PMcp	0.741638	216.401	NA	NA	-1827.75	3661.5
2779575	PMcp	0.968963	1.58662	NA	NA	-2165.3	4336.6
4517104	PMcp	0.792666	34.76	NA	NA	-1932.91	3871.82
freedommaturi	PMcp	0.0741737	277.138	NA	NA	-2296.72	4599.44
930821	PMcp	0.889424	99.3894	NA	NA	-2198.09	4402.17
201371	PMcp	0.785412	6.09182	NA	NA	-2148.8	4303.6
839571	PMcp	0.995154	26.6065	NA	NA	-2383.08	4772.16
1791041	PMcp	0.636042	48.0991	NA	NA	-2136.49	4278.97
3053783	PMcp	0.999056	12.8201	NA	NA	-2075.72	4157.44
367640	PMcp	0.896237	0.772365	NA	NA	-1985.69	3977.39
4248319	PMcp	0.99799	1.16955	NA	NA	-2234.85	4475.71
4509208	PMcp	0.913981	0	NA	NA	-1991.92	3989.84
312376	PMcp	0.412845	162.759	NA	NA	-1920.38	3846.76
3602839	PMcp	0.545427	268.101	NA	NA	-2082.39	4170.79
4771775	PMcp	0.905741	5.93369	NA	NA	-2361.3	4728.6
4408530	PMcp	0.650131	17.8581	NA	NA	-2306.18	4618.36
148287	PMcp	0.910621	0	NA	NA	-2103.97	4213.93
1610899	PMcp	0.658071	0.653198	NA	NA	-2121.12	4248.25
2349425	PMcp	0.985642	0.0975833	NA	NA	-1905.01	3816.01
25920	PMcp	0.795689	0	NA	NA	-2020.21	4046.42
3327831	PMcp	0.713968	238.242	NA	NA	-1996.38	3998.77
1116899	PMcp	0.787612	75.2639	NA	NA	-2097.18	4200.36
188917	PMcp	0.681629	331.186	NA	NA	-2003.23	4012.46
4660661	PMcp	0.908807	0.023404	NA	NA	-2010.9	4027.79
956869	PMcp	0.588575	370.953	NA	NA	-2114.73	4235.46
4421182	PMcp	0.849621	57.1739	NA	NA	-1793.09	3592.18
yoshiho	PMcp	0.938076	0.00297315	NA	NA	-2054.79	4115.57
4213579	PMcp	0.91878	83.938	NA	NA	-2219.88	4445.75
4550563	PMcp	0.481759	89.0358	NA	NA	-2258.89	4523.79
3020283	PMcp	0.895268	0.84319	NA	NA	-1880.86	3767.72
3693965	PMcp	0.830946	170.876	NA	NA	-2270.7	4547.4
1039845	PMcp	0.755036	14.5508	NA	NA	-2109.35	4224.7
2810580	PMcp	0.934786	34.8727	NA	NA	-1941.52	3889.03
652959	PMcp	0.927926	49.5589	NA	NA	-2010.07	4026.13
276409	PMcp	0.86393	0.00713101	NA	NA	-2112.95	4231.9
3554155	PMcp	0.535498	496.755	NA	NA	-2014.89	4035.78
3312891	PMcp	0.714322	10.2686	NA	NA	-1868.68	3743.36
icantsing	PMcp	0.950101	0	NA	NA	-1865.99	3737.98
4409144	PMcp	0.758535	0	NA	NA	-2252.23	4510.46
2511054	PMcp	0.883219	25.5627	NA	NA	-2004.34	4014.69
2594828	PMcp	0.588208	0	NA	NA	-3056.43	6118.86
2493070	PMcp	0.957297	23.9907	NA	NA	-2031	4068
603644	PMcp	0.193392	340.136	NA	NA	-1886.83	3779.67
222621	PMcp	0.724016	222.934	NA	NA	-2095.82	4197.64
3247790	PMcp	0.923103	9.18382	NA	NA	-2015.81	4037.62
3311407	PMcp	0.6646	364.608	NA	NA	-2093.28	4192.55
kinmomoane0615	PMcp	0.904158	0	NA	NA	-2323.41	4652.81
508329	PMcp	0.642994	438.409	NA	NA	-1916.96	3839.91
1641297	PMcp	0.965549	2.52375	NA	NA	-2421.64	4849.27
2511924	PMcp	0.996911	2.60738	NA	NA	-2213.76	4433.53
naosan6791	PMcp	0.646815	62.477	NA	NA	-2065.44	4136.87
412789	PMcp	0.994528	8.78158	NA	NA	-2264.74	4535.48
free612	PMcp	0.816565	0.0831831	NA	NA	-2128.85	4263.7
3124577	PMcp	0.962374	0.203971	NA	NA	-1947.68	3901.36
camui2370	PMcp	0.862975	14.5804	NA	NA	-1933.78	3873.57
3675780	PMcp	0.783452	91.42	NA	NA	-2018.29	4042.59
3954203	PMcp	0.97126	0.0771247	NA	NA	-2123.06	4252.12
4087419	PMcp	0.871543	25.5388	NA	NA	-2069.47	4144.94
tisora	PMcp	0.636921	322.913	NA	NA	-2148.31	4302.62
kashitwtomo	PMcp	0.804044	15.7518	NA	NA	-1980.54	3967.08
1523010	PMcp	0.271594	233.794	NA	NA	-1903.62	3813.25
4731911	PMcp	0.980269	0	NA	NA	-1911.33	3828.66
1069349	PMcp	0.970895	31.826	NA	NA	-1942.81	3891.62
4722794	PMcp	0.746746	0.000569153	NA	NA	-1994.83	3995.66
301457	PMcp	0.732239	0	NA	NA	-1916.79	3839.58
4549155	PMcp	0.989527	0	NA	NA	-2208.87	4423.73
haru6991	PMcp	0.856552	30.1843	NA	NA	-2062.31	4130.63
yanotoshi679	PMcp	0.855289	50.1227	NA	NA	-2069.38	4144.76
3017657	PMcp	0.932173	0.831575	NA	NA	-2111.21	4228.43
kyou0421	PMcp	0.79951	0.158963	NA	NA	-2124.74	4255.49
jyunjyun0920	PMcp	0.848717	23.2322	NA	NA	-2122.38	4250.77
syoucyan0319	PMcp	0.855245	2.4583	NA	NA	-2162.23	4330.46
3164669	PMcp	0.850315	17.346	NA	NA	-2008.23	4022.46
4183829	PMcp	0.774013	0	NA	NA	-2059.41	4124.81
3738934	PMcp	0.992966	1.3835	NA	NA	-2531.48	5068.97
3831171	PMcp	0.698368	35.4534	NA	NA	-2081.45	4168.89
757433	FR	NA	NA	NA	NA	-1843.14	3690.29
2779575	FR	NA	NA	NA	NA	-2177.85	4359.7
4517104	FR	NA	NA	NA	NA	-1950.5	3905
freedommaturi	FR	NA	NA	NA	NA	-2253.51	4511.02
930821	FR	NA	NA	NA	NA	-2233.12	4470.23
201371	FR	NA	NA	NA	NA	-2096.48	4196.96
839571	FR	NA	NA	NA	NA	-2347.64	4699.27
1791041	FR	NA	NA	NA	NA	-2148.55	4301.09
3053783	FR	NA	NA	NA	NA	-2172.45	4348.91
367640	FR	NA	NA	NA	NA	-1997.77	3999.54
4248319	FR	NA	NA	NA	NA	-2001.61	4007.21
4509208	FR	NA	NA	NA	NA	-2007.1	4018.19
312376	FR	NA	NA	NA	NA	-1928.92	3861.85
3602839	FR	NA	NA	NA	NA	-2104.45	4212.9
4771775	FR	NA	NA	NA	NA	-2120.97	4245.93
4408530	FR	NA	NA	NA	NA	-2269.66	4543.32
148287	FR	NA	NA	NA	NA	-2132.12	4268.23
1610899	FR	NA	NA	NA	NA	-2114.76	4233.51
2349425	FR	NA	NA	NA	NA	-1922.05	3848.09
25920	FR	NA	NA	NA	NA	-2031.04	4066.08
3327831	FR	NA	NA	NA	NA	-2010.94	4025.87
1116899	FR	NA	NA	NA	NA	-2114.17	4232.34
188917	FR	NA	NA	NA	NA	-2011.2	4026.39
4660661	FR	NA	NA	NA	NA	-2017.55	4039.11
956869	FR	NA	NA	NA	NA	-2124.03	4252.05
4421182	FR	NA	NA	NA	NA	-1807.31	3618.61
yoshiho	FR	NA	NA	NA	NA	-2086.41	4176.82
4213579	FR	NA	NA	NA	NA	-2222.92	4449.85
4550563	FR	NA	NA	NA	NA	-2246.44	4496.88
3020283	FR	NA	NA	NA	NA	-1899.55	3803.11
3693965	FR	NA	NA	NA	NA	-2280.14	4564.27
1039845	FR	NA	NA	NA	NA	-2128.25	4260.51
2810580	FR	NA	NA	NA	NA	-1981.44	3966.89
652959	FR	NA	NA	NA	NA	-2025.04	4054.09
276409	FR	NA	NA	NA	NA	-2140.84	4285.68
3554155	FR	NA	NA	NA	NA	-2011.9	4027.79
3312891	FR	NA	NA	NA	NA	-1874.29	3752.57
icantsing	FR	NA	NA	NA	NA	-1898.67	3801.34
4409144	FR	NA	NA	NA	NA	-2256.86	4517.73
2511054	FR	NA	NA	NA	NA	-2028.55	4061.11
2594828	FR	NA	NA	NA	NA	-2287.69	4579.39
2493070	FR	NA	NA	NA	NA	-2051.88	4107.77
603644	FR	NA	NA	NA	NA	-1887.94	3779.88
222621	FR	NA	NA	NA	NA	-2129.28	4262.57
3247790	FR	NA	NA	NA	NA	-2047.21	4098.42
3311407	FR	NA	NA	NA	NA	-2094.18	4192.35
kinmomoane0615	FR	NA	NA	NA	NA	-2290.25	4584.5
508329	FR	NA	NA	NA	NA	-1936.07	3876.13
1641297	FR	NA	NA	NA	NA	-2180.26	4364.52
2511924	FR	NA	NA	NA	NA	-2283.4	4570.8
naosan6791	FR	NA	NA	NA	NA	-2069.2	4142.4
412789	FR	NA	NA	NA	NA	-2218.08	4440.17
free612	FR	NA	NA	NA	NA	-2163.08	4330.16
3124577	FR	NA	NA	NA	NA	-1985.45	3974.9
camui2370	FR	NA	NA	NA	NA	-1946.32	3896.64
3675780	FR	NA	NA	NA	NA	-2053.69	4111.39
3954203	FR	NA	NA	NA	NA	-2082.59	4169.19
4087419	FR	NA	NA	NA	NA	-2084	4172.01
tisora	FR	NA	NA	NA	NA	-2146.4	4296.81
kashitwtomo	FR	NA	NA	NA	NA	-1998	4000
1523010	FR	NA	NA	NA	NA	-1905.34	3814.69
4731911	FR	NA	NA	NA	NA	-1912.82	3829.65
1069349	FR	NA	NA	NA	NA	-1986.04	3976.08
4722794	FR	NA	NA	NA	NA	-2003.55	4011.1
301457	FR	NA	NA	NA	NA	-1924.29	3852.58
4549155	FR	NA	NA	NA	NA	-2187.22	4378.44
haru6991	FR	NA	NA	NA	NA	-2069.42	4142.84
yanotoshi679	FR	NA	NA	NA	NA	-2082.3	4168.61
3017657	FR	NA	NA	NA	NA	-2069.29	4142.59
kyou0421	FR	NA	NA	NA	NA	-2129.18	4262.36
jyunjyun0920	FR	NA	NA	NA	NA	-2111.75	4227.5
syoucyan0319	FR	NA	NA	NA	NA	-2167.48	4338.96
3164669	FR	NA	NA	NA	NA	-2015.87	4035.74
4183829	FR	NA	NA	NA	NA	-2037.75	4079.51
3738934	FR	NA	NA	NA	NA	-2123.23	4250.45
3831171	FR	NA	NA	NA	NA	-2084.33	4172.66
757433	FC	NA	NA	0	NA	-1842.22	3688.44
2779575	FC	NA	NA	289.782	NA	-2182.09	4368.17
4517104	FC	NA	NA	146.778	NA	-1939.05	3882.1
freedommaturi	FC	NA	NA	296.391	NA	-2260.95	4525.91
930821	FC	NA	NA	237.013	NA	-2243.42	4490.83
201371	FC	NA	NA	182.243	NA	-2153.74	4311.49
839571	FC	NA	NA	325.941	NA	-2416.71	4837.41
1791041	FC	NA	NA	191.666	NA	-2140.33	4284.66
3053783	FC	NA	NA	352.67	NA	-2177.87	4359.74
367640	FC	NA	NA	126.423	NA	-2004.37	4012.74
4248319	FC	NA	NA	498.329	NA	-2209.02	4422.04
4509208	FC	NA	NA	168.325	NA	-1991.92	3987.85
312376	FC	NA	NA	17.0338	NA	-1928.88	3861.76
3602839	FC	NA	NA	192.972	NA	-2102.82	4209.65
4771775	FC	NA	NA	497.564	NA	-2267.55	4539.11
4408530	FC	NA	NA	267.421	NA	-2291.67	4587.33
148287	FC	NA	NA	213.921	NA	-2109.5	4223
1610899	FC	NA	NA	216.06	NA	-2079.47	4162.94
2349425	FC	NA	NA	127.551	NA	-1957.23	3918.46
25920	FC	NA	NA	191.387	NA	-2015.07	4034.13
3327831	FC	NA	NA	102.803	NA	-2002.5	4009
1116899	FC	NA	NA	170.83	NA	-2107.67	4219.34
188917	FC	NA	NA	26.1235	NA	-2017.43	4038.87
4660661	FC	NA	NA	104.293	NA	-2020.2	4044.4
956869	FC	NA	NA	57.9556	NA	-2125.92	4255.84
4421182	FC	NA	NA	68.3494	NA	-1805.45	3614.91
yoshiho	FC	NA	NA	249.172	NA	-2068.21	4140.42
4213579	FC	NA	NA	224.445	NA	-2254.66	4513.32
4550563	FC	NA	NA	233.493	NA	-2257.47	4518.94
3020283	FC	NA	NA	169.674	NA	-1880.83	3765.65
3693965	FC	NA	NA	196.955	NA	-2278.85	4561.69
1039845	FC	NA	NA	249.477	NA	-2082	4168.01
2810580	FC	NA	NA	205.697	NA	-1941.3	3886.59
652959	FC	NA	NA	171.181	NA	-2026.83	4057.67
276409	FC	NA	NA	244.496	NA	-2118.73	4241.47
3554155	FC	NA	NA	117.643	NA	-2000.24	4004.47
3312891	FC	NA	NA	111.63	NA	-1871.99	3747.97
icantsing	FC	NA	NA	74.7837	NA	-1892.21	3788.42
4409144	FC	NA	NA	216.391	NA	-2266.92	4537.85
2511054	FC	NA	NA	164.478	NA	-2012	4028
2594828	FC	NA	NA	500	NA	-2596.41	5196.82
2493070	FC	NA	NA	197.982	NA	-2042.78	4089.56
603644	FC	NA	NA	16.2239	NA	-1888.11	3780.23
222621	FC	NA	NA	0.588647	NA	-2126.97	4257.95
3247790	FC	NA	NA	207.49	NA	-2030.91	4065.82
3311407	FC	NA	NA	57.9007	NA	-2120.59	4245.17
kinmomoane0615	FC	NA	NA	396.614	NA	-2306.88	4617.77
508329	FC	NA	NA	117.253	NA	-1915.38	3834.76
1641297	FC	NA	NA	296.995	NA	-2439.55	4883.1
2511924	FC	NA	NA	303.941	NA	-2278.49	4560.99
naosan6791	FC	NA	NA	85.8841	NA	-2069.13	4142.27
412789	FC	NA	NA	254.27	NA	-2288.7	4581.39
free612	FC	NA	NA	214.524	NA	-2138.85	4281.71
3124577	FC	NA	NA	163.846	NA	-1964.65	3933.29
camui2370	FC	NA	NA	127.466	NA	-1939.64	3883.28
3675780	FC	NA	NA	212.08	NA	-2052.2	4108.4
3954203	FC	NA	NA	173.33	NA	-2100.2	4204.39
4087419	FC	NA	NA	236.77	NA	-2065.83	4135.65
tisora	FC	NA	NA	185.257	NA	-2141.29	4286.59
kashitwtomo	FC	NA	NA	162.275	NA	-1986.36	3976.72
1523010	FC	NA	NA	0	NA	-1905.65	3815.31
4731911	FC	NA	NA	95.7502	NA	-1948.28	3900.56
1069349	FC	NA	NA	157.033	NA	-1956.46	3916.91
4722794	FC	NA	NA	132.19	NA	-1998.65	4001.3
301457	FC	NA	NA	87.2155	NA	-1922.05	3848.1
4549155	FC	NA	NA	256.534	NA	-2216.65	4437.29
haru6991	FC	NA	NA	204.924	NA	-2074.49	4152.99
yanotoshi679	FC	NA	NA	217.649	NA	-2079.64	4163.28
3017657	FC	NA	NA	174.331	NA	-2141.21	4286.41
kyou0421	FC	NA	NA	177.764	NA	-2128.58	4261.15
jyunjyun0920	FC	NA	NA	212.851	NA	-2121.6	4247.21
syoucyan0319	FC	NA	NA	161.029	NA	-2167.1	4338.21
3164669	FC	NA	NA	166.747	NA	-2012.88	4029.75
4183829	FC	NA	NA	128.345	NA	-2066.62	4137.24
3738934	FC	NA	NA	265.207	NA	-2549.58	5103.15
3831171	FC	NA	NA	137.669	NA	-2088.12	4180.25
757433	null	NA	NA	NA	NA	-1862.23	3726.45
2779575	null	NA	NA	NA	NA	-2258.02	4518.05
4517104	null	NA	NA	NA	NA	-1959.27	3920.54
freedommaturi	null	NA	NA	NA	NA	-2326.74	4655.49
930821	null	NA	NA	NA	NA	-2281.5	4565.01
201371	null	NA	NA	NA	NA	-2176.36	4354.71
839571	null	NA	NA	NA	NA	-2578.48	5158.96
1791041	null	NA	NA	NA	NA	-2152.25	4306.5
3053783	null	NA	NA	NA	NA	-2268.66	4539.33
367640	null	NA	NA	NA	NA	-2023.53	4049.06
4248319	null	NA	NA	NA	NA	-2575.56	5153.12
4509208	null	NA	NA	NA	NA	-2037.48	4076.97
312376	null	NA	NA	NA	NA	-1932.62	3867.25
3602839	null	NA	NA	NA	NA	-2120.52	4243.04
4771775	null	NA	NA	NA	NA	-2470.73	4943.47
4408530	null	NA	NA	NA	NA	-2329.93	4661.86
148287	null	NA	NA	NA	NA	-2139.68	4281.36
1610899	null	NA	NA	NA	NA	-2154.67	4311.33
2349425	null	NA	NA	NA	NA	-2062.51	4127.03
25920	null	NA	NA	NA	NA	-2039.35	4080.7
3327831	null	NA	NA	NA	NA	-2016.23	4034.46
1116899	null	NA	NA	NA	NA	-2118.42	4238.84
188917	null	NA	NA	NA	NA	-2041.11	4084.22
4660661	null	NA	NA	NA	NA	-2064.92	4131.84
956869	null	NA	NA	NA	NA	-2138.7	4279.41
4421182	null	NA	NA	NA	NA	-1809.54	3621.08
yoshiho	null	NA	NA	NA	NA	-2108.8	4219.59
4213579	null	NA	NA	NA	NA	-2275.08	4552.15
4550563	null	NA	NA	NA	NA	-2277.76	4557.51
3020283	null	NA	NA	NA	NA	-1903.23	3808.47
3693965	null	NA	NA	NA	NA	-2285.07	4572.15
1039845	null	NA	NA	NA	NA	-2142.64	4287.29
2810580	null	NA	NA	NA	NA	-1987.26	3976.52
652959	null	NA	NA	NA	NA	-2065.45	4132.9
276409	null	NA	NA	NA	NA	-2145.11	4292.23
3554155	null	NA	NA	NA	NA	-2032.59	4067.18
3312891	null	NA	NA	NA	NA	-1890.76	3783.53
icantsing	null	NA	NA	NA	NA	-1903.6	3809.19
4409144	null	NA	NA	NA	NA	-2287.48	4576.97
2511054	null	NA	NA	NA	NA	-2049.03	4100.05
2594828	null	NA	NA	NA	NA	-3148.3	6298.61
2493070	null	NA	NA	NA	NA	-2072.54	4147.08
603644	null	NA	NA	NA	NA	-1890.88	3783.75
222621	null	NA	NA	NA	NA	-2138.92	4279.83
3247790	null	NA	NA	NA	NA	-2078.02	4158.03
3311407	null	NA	NA	NA	NA	-2146.21	4294.43
kinmomoane0615	null	NA	NA	NA	NA	-2360.2	4722.39
508329	null	NA	NA	NA	NA	-1939.65	3881.3
1641297	null	NA	NA	NA	NA	-2592.13	5186.26
2511924	null	NA	NA	NA	NA	-2380.2	4762.4
naosan6791	null	NA	NA	NA	NA	-2070.86	4143.72
412789	null	NA	NA	NA	NA	-2425.19	4852.38
free612	null	NA	NA	NA	NA	-2189.13	4380.27
3124577	null	NA	NA	NA	NA	-2015.18	4032.37
camui2370	null	NA	NA	NA	NA	-1948.59	3899.17
3675780	null	NA	NA	NA	NA	-2075.5	4153
3954203	null	NA	NA	NA	NA	-2283.71	4569.43
4087419	null	NA	NA	NA	NA	-2093.78	4189.56
tisora	null	NA	NA	NA	NA	-2178.6	4359.21
kashitwtomo	null	NA	NA	NA	NA	-2016.68	4035.35
1523010	null	NA	NA	NA	NA	-1907.9	3817.81
4731911	null	NA	NA	NA	NA	-1984.75	3971.5
1069349	null	NA	NA	NA	NA	-2008.46	4018.92
4722794	null	NA	NA	NA	NA	-2023.13	4048.26
301457	null	NA	NA	NA	NA	-1928.97	3859.93
4549155	null	NA	NA	NA	NA	-2316.92	4635.84
haru6991	null	NA	NA	NA	NA	-2100.27	4202.54
yanotoshi679	null	NA	NA	NA	NA	-2097.93	4197.87
3017657	null	NA	NA	NA	NA	-2178.69	4359.38
kyou0421	null	NA	NA	NA	NA	-2142.43	4286.86
jyunjyun0920	null	NA	NA	NA	NA	-2157.99	4317.97
syoucyan0319	null	NA	NA	NA	NA	-2207.63	4417.25
3164669	null	NA	NA	NA	NA	-2027.73	4057.45
4183829	null	NA	NA	NA	NA	-2090.14	4182.28
3738934	null	NA	NA	NA	NA	-2727.83	5457.65
3831171	null	NA	NA	NA	NA	-2100.44	4202.88
757433	JPup	0.163575	0	NA	NA	-1841.63	3687.25
2779575	JPup	0.752086	0	NA	NA	-2175.6	4355.2
4517104	JPup	0.240378	0	NA	NA	-1950.11	3904.22
freedommaturi	JPup	1.18e-06	0	NA	NA	-2298.29	4600.58
930821	JPup	0.545985	0	NA	NA	-2245.53	4495.06
201371	JPup	0.344664	0	NA	NA	-2150.83	4305.66
839571	JPup	0.974662	0	NA	NA	-2414.86	4833.72
1791041	JPup	0.115757	0	NA	NA	-2140.74	4285.48
3053783	JPup	0.881366	0	NA	NA	-2087.1	4178.21
367640	JPup	0.554341	0	NA	NA	-1988.49	3980.97
4248319	JPup	0.99008	0	NA	NA	-2241.37	4486.74
4509208	JPup	0.546376	0	NA	NA	-1992.51	3989.01
312376	JPup	0.114022	0	NA	NA	-1928.57	3861.13
3602839	JPup	0.070295	0	NA	NA	-2103.92	4211.84
4771775	JPup	0.476916	0	NA	NA	-2363.53	4731.06
4408530	JPup	0.106115	0	NA	NA	-2307.55	4619.1
148287	JPup	0.507831	0	NA	NA	-2102.49	4208.98
1610899	JPup	0.123585	0	NA	NA	-2114.85	4233.7
2349425	JPup	0.859615	0	NA	NA	-1904.25	3812.5
25920	JPup	0.338458	0	NA	NA	-2017.04	4038.08
3327831	JPup	0.329516	0	NA	NA	-1988.79	3981.57
1116899	JPup	0.352759	0	NA	NA	-2108.89	4221.78
188917	JPup	0.113017	0	NA	NA	-2019.79	4043.59
4660661	JPup	0.583481	0	NA	NA	-2009.29	4022.58
956869	JPup	0.112567	0	NA	NA	-2127.31	4258.62
4421182	JPup	0.201376	0	NA	NA	-1805.27	3614.54
yoshiho	JPup	0.521154	0	NA	NA	-2057.14	4118.29
4213579	JPup	0.488191	0	NA	NA	-2252.9	4509.8
4550563	JPup	0.0542071	0	NA	NA	-2263.87	4531.74
3020283	JPup	0.639553	0	NA	NA	-1879.68	3763.35
3693965	JPup	0.109465	0	NA	NA	-2281.39	4566.78
1039845	JPup	0.179484	0	NA	NA	-2095.62	4195.24
2810580	JPup	0.662956	0	NA	NA	-1968.67	3941.34
652959	JPup	0.906245	0	NA	NA	-2027.61	4059.21
276409	JPup	0.35787	0	NA	NA	-2107.11	4218.22
3554155	JPup	0.493047	0	NA	NA	-1992.13	3988.25
3312891	JPup	0.412647	0	NA	NA	-1869.76	3743.52
icantsing	JPup	0.567774	0	NA	NA	-1866.04	3736.09
4409144	JPup	0.284614	0	NA	NA	-2260.47	4524.95
2511054	JPup	0.537196	0	NA	NA	-2008.26	4020.51
2594828	JPup	0.0698597	0	NA	NA	-3056.59	6117.17
2493070	JPup	0.872201	0	NA	NA	-2040.56	4085.13
603644	JPup	0.00137555	0	NA	NA	-1888.5	3781
222621	JPup	0.00096124	0	NA	NA	-2129.03	4262.07
3247790	JPup	0.451741	0	NA	NA	-2019.93	4043.87
3311407	JPup	0.0309715	0	NA	NA	-2121.46	4246.92
kinmomoane0615	JPup	0.255503	0	NA	NA	-2330.97	4665.94
508329	JPup	0.726856	0	NA	NA	-1898.53	3801.06
1641297	JPup	0.70109	0	NA	NA	-2427.17	4858.35
2511924	JPup	0.924222	0	NA	NA	-2220.29	4444.58
naosan6791	JPup	0.0399894	0	NA	NA	-2068.86	4141.73
412789	JPup	0.910051	0	NA	NA	-2281.34	4566.69
free612	JPup	0.261613	0	NA	NA	-2132.03	4268.05
3124577	JPup	0.730094	0	NA	NA	-1947.32	3898.63
camui2370	JPup	0.490976	0	NA	NA	-1934.57	3873.13
3675780	JPup	0.887986	0	NA	NA	-2050.07	4104.13
3954203	JPup	0.866534	0	NA	NA	-2125.12	4254.24
4087419	JPup	0.38371	0	NA	NA	-2072.23	4148.46
tisora	JPup	0.363288	0	NA	NA	-2150.46	4304.91
kashitwtomo	JPup	0.30779	0	NA	NA	-1983.8	3971.6
1523010	JPup	0	0	NA	NA	-1905.54	3815.07
4731911	JPup	0.957215	0	NA	NA	-1915.31	3834.61
1069349	JPup	0.79701	0	NA	NA	-1955.11	3914.22
4722794	JPup	0.35447	0	NA	NA	-1998.21	4000.41
301457	JPup	0.239543	0	NA	NA	-1920.62	3845.23
4549155	JPup	0.946771	0	NA	NA	-2216.55	4437.1
haru6991	JPup	0.42088	0	NA	NA	-2070.78	4145.55
yanotoshi679	JPup	0.234629	0	NA	NA	-2083.14	4170.29
3017657	JPup	0.358472	0	NA	NA	-2130.49	4264.98
kyou0421	JPup	0.294374	0	NA	NA	-2129.18	4262.36
jyunjyun0920	JPup	0.161269	0	NA	NA	-2138.13	4280.26
syoucyan0319	JPup	0.384985	0	NA	NA	-2169.24	4342.49
3164669	JPup	0.448315	0	NA	NA	-2013.55	4031.1
4183829	JPup	0.484112	0	NA	NA	-2065.06	4134.12
3738934	JPup	0.901352	0	NA	NA	-2539.82	5083.64
3831171	JPup	0.299296	0	NA	NA	-2084.18	4172.36
757433	MAup	0.216832	0	NA	NA	-1842.81	3689.62
2779575	MAup	0.980947	0	NA	NA	-2173.87	4351.75
4517104	MAup	0.312664	0	NA	NA	-1948.66	3901.33
freedommaturi	MAup	0.122836	0	NA	NA	-2298.25	4600.5
930821	MAup	0.977734	0	NA	NA	-2243.58	4491.16
201371	MAup	0.647675	0	NA	NA	-2159.06	4322.13
839571	MAup	0.999972	0	NA	NA	-2364.81	4733.62
1791041	MAup	0.650373	0	NA	NA	-2139.6	4283.2
3053783	MAup	1	0	NA	NA	-2089.28	4182.55
367640	MAup	0.935958	0	NA	NA	-1986.38	3976.76
4248319	MAup	0.999892	0	NA	NA	-2241.81	4487.61
4509208	MAup	0.962927	0	NA	NA	-1994.42	3992.84
312376	MAup	0.00404703	0	NA	NA	-1928.65	3861.3
3602839	MAup	0.657031	0	NA	NA	-2100.6	4205.2
4771775	MAup	0.877143	0	NA	NA	-2400.41	4804.82
4408530	MAup	0.936869	0	NA	NA	-2246.26	4496.53
148287	MAup	0.962622	0	NA	NA	-2101.85	4207.71
1610899	MAup	0.722655	0	NA	NA	-2120.26	4244.52
2349425	MAup	0.996614	0	NA	NA	-1925.88	3855.76
25920	MAup	0.840475	0	NA	NA	-2017.99	4039.98
3327831	MAup	0.865993	0	NA	NA	-2006.78	4017.55
1116899	MAup	0.865795	0	NA	NA	-2100.09	4204.18
188917	MAup	0	0	NA	NA	-2018.21	4040.43
4660661	MAup	0.935431	0	NA	NA	-2021.67	4047.35
956869	MAup	0.0994368	0	NA	NA	-2126.77	4257.53
4421182	MAup	0.75527	0	NA	NA	-1795.35	3594.7
yoshiho	MAup	0.985063	0	NA	NA	-2035.28	4074.55
4213579	MAup	0.760411	0	NA	NA	-2253.33	4510.65
4550563	MAup	0.0042278	0	NA	NA	-2262.81	4529.62
3020283	MAup	0.934189	0	NA	NA	-1875.75	3755.51
3693965	MAup	0.689067	0	NA	NA	-2277.66	4559.32
1039845	MAup	0.799896	0	NA	NA	-2124.6	4253.21
2810580	MAup	0.877904	0	NA	NA	-1954	3911.99
652959	MAup	0.991806	0	NA	NA	-2022.92	4049.84
276409	MAup	0.900127	0	NA	NA	-2114.98	4233.95
3554155	MAup	0.941644	0	NA	NA	-1994.84	3993.69
3312891	MAup	0.814325	0	NA	NA	-1871.31	3746.61
icantsing	MAup	0.988119	0	NA	NA	-1877.51	3759.03
4409144	MAup	0.960282	0	NA	NA	-2245.43	4494.86
2511054	MAup	0.927274	0	NA	NA	-2002.52	4009.05
2594828	MAup	0.85787	0	NA	NA	-3049.14	6102.28
2493070	MAup	0.986076	0	NA	NA	-2029.33	4062.67
603644	MAup	0.0735094	0	NA	NA	-1888.28	3780.56
222621	MAup	0.00218831	0	NA	NA	-2128.12	4260.25
3247790	MAup	0.937894	0	NA	NA	-2024.76	4053.53
3311407	MAup	0.633505	0	NA	NA	-2115.82	4235.63
kinmomoane0615	MAup	0.831613	0	NA	NA	-2342.92	4689.84
508329	MAup	0.956129	0	NA	NA	-1901.9	3807.79
1641297	MAup	0.991185	0	NA	NA	-2470.24	4944.49
2511924	MAup	0.999566	0	NA	NA	-2174.22	4352.43
naosan6791	MAup	0.561364	0	NA	NA	-2064.83	4133.67
412789	MAup	0.997596	0	NA	NA	-2290.16	4584.32
free612	MAup	0.961166	0	NA	NA	-2114.12	4232.24
3124577	MAup	0.986884	0	NA	NA	-1957.09	3918.18
camui2370	MAup	0.830801	0	NA	NA	-1933.57	3871.13
3675780	MAup	0.995821	0	NA	NA	-2035.66	4075.32
3954203	MAup	0.995311	0	NA	NA	-2136.62	4277.24
4087419	MAup	0.907798	0	NA	NA	-2065.55	4135.1
tisora	MAup	0.736936	0	NA	NA	-2156.68	4317.37
kashitwtomo	MAup	0.834363	0	NA	NA	-1984.6	3973.2
1523010	MAup	0.160085	0	NA	NA	-1905.18	3814.36
4731911	MAup	0.999433	0	NA	NA	-1918.52	3841.04
1069349	MAup	0.965556	0	NA	NA	-1943.21	3890.42
4722794	MAup	0.8276	0	NA	NA	-2000.97	4005.94
301457	MAup	0.489774	0	NA	NA	-1922.97	3849.94
4549155	MAup	0.999083	0	NA	NA	-2199.95	4403.9
haru6991	MAup	0.823438	0	NA	NA	-2071.76	4147.52
yanotoshi679	MAup	0.805458	0	NA	NA	-2077.53	4159.05
3017657	MAup	0.994831	0	NA	NA	-2105.1	4214.2
kyou0421	MAup	0.801494	0	NA	NA	-2128.57	4261.14
jyunjyun0920	MAup	0.846458	0	NA	NA	-2130.52	4265.05
syoucyan0319	MAup	0.888084	0	NA	NA	-2167.61	4339.22
3164669	MAup	0.939294	0	NA	NA	-2006.87	4017.74
4183829	MAup	0.931163	0	NA	NA	-2064.32	4132.64
3738934	MAup	0.998673	0	NA	NA	-2552.96	5109.91
3831171	MAup	0.676756	0	NA	NA	-2085.31	4174.63
757433	MIup	1	0	NA	NA	-7863.53	15729.1
2779575	MIup	1	0	NA	NA	-4082.8	8167.61
4517104	MIup	1	0	NA	NA	-6604.93	13211.9
freedommaturi	MIup	1	0	NA	NA	-6160.92	12323.8
930821	MIup	1	0	NA	NA	-3906.7	7815.4
201371	MIup	1	0	NA	NA	-6257.54	12517.1
839571	MIup	1	0	NA	NA	-4410.37	8822.75
1791041	MIup	1	0	NA	NA	-4514.52	9031.04
3053783	MIup	1	0	NA	NA	-2129.23	4260.47
367640	MIup	1	0	NA	NA	-6071.74	12145.5
4248319	MIup	1	0	NA	NA	-2887.67	5777.34
4509208	MIup	1	0	NA	NA	-7622.05	15246.1
312376	MIup	1	0	NA	NA	-7520.64	15043.3
3602839	MIup	1	0	NA	NA	-5351.28	10704.6
4771775	MIup	1	0	NA	NA	-6079.62	12161.2
4408530	MIup	1	0	NA	NA	-4412.25	8826.5
148287	MIup	1	0	NA	NA	-5473.04	10948.1
1610899	MIup	1	0	NA	NA	-5197.13	10396.3
2349425	MIup	1	0	NA	NA	-8794.12	17590.2
25920	MIup	1	0	NA	NA	-4829.6	9661.2
3327831	MIup	1	0	NA	NA	-7651.25	15304.5
1116899	MIup	1	0	NA	NA	-5102.94	10207.9
188917	MIup	1	0	NA	NA	-7321.94	14645.9
4660661	MIup	1	0	NA	NA	-8233.89	16469.8
956869	MIup	1	0	NA	NA	-6431.23	12864.5
4421182	MIup	1	0	NA	NA	-8637.81	17277.6
yoshiho	MIup	1	0	NA	NA	-4659.45	9320.91
4213579	MIup	1	0	NA	NA	-4992.68	9987.36
4550563	MIup	1	0	NA	NA	-5601.41	11204.8
3020283	MIup	1	0	NA	NA	-6632.71	13267.4
3693965	MIup	1	0	NA	NA	-2764.75	5531.49
1039845	MIup	1	0	NA	NA	-5491.9	10985.8
2810580	MIup	1	0	NA	NA	-5506.17	11014.3
652959	MIup	1	0	NA	NA	-6492.66	12987.3
276409	MIup	1	0	NA	NA	-5247.78	10497.6
3554155	MIup	1	0	NA	NA	-7906.59	15815.2
3312891	MIup	1	0	NA	NA	-6460.15	12922.3
icantsing	MIup	1	0	NA	NA	-7365.17	14732.3
4409144	MIup	1	0	NA	NA	-3955.21	7912.42
2511054	MIup	1	0	NA	NA	-7893.32	15788.6
2594828	MIup	1	0	NA	NA	-5517.9	11037.8
2493070	MIup	1	0	NA	NA	-6570.25	13142.5
603644	MIup	1	0	NA	NA	-7243.18	14488.4
222621	MIup	1	0	NA	NA	-7325.36	14652.7
3247790	MIup	1	0	NA	NA	-5104.67	10211.3
3311407	MIup	1	0	NA	NA	-6060.91	12123.8
kinmomoane0615	MIup	1	0	NA	NA	-3250.06	6502.12
508329	MIup	1	0	NA	NA	-7865.26	15732.5
1641297	MIup	1	0	NA	NA	-4248.08	8498.16
2511924	MIup	1	0	NA	NA	-5509.76	11021.5
naosan6791	MIup	1	0	NA	NA	-5372.08	10746.2
412789	MIup	1	0	NA	NA	-4113.43	8228.85
free612	MIup	1	0	NA	NA	-5010.49	10023
3124577	MIup	1	0	NA	NA	-7967.21	15936.4
camui2370	MIup	1	0	NA	NA	-6882.32	13766.6
3675780	MIup	1	0	NA	NA	-5685.69	11373.4
3954203	MIup	1	0	NA	NA	-9146.26	18294.5
4087419	MIup	1	0	NA	NA	-7008.09	14018.2
tisora	MIup	1	0	NA	NA	-6251.8	12505.6
kashitwtomo	MIup	1	0	NA	NA	-4960.07	9922.14
1523010	MIup	1	0	NA	NA	-6876.65	13755.3
4731911	MIup	1	0	NA	NA	-6990.76	13983.5
1069349	MIup	1	0	NA	NA	-7689.14	15380.3
4722794	MIup	1	0	NA	NA	-6096.26	12194.5
301457	MIup	1	0	NA	NA	-7267.81	14537.6
4549155	MIup	1	0	NA	NA	-5898.1	11798.2
haru6991	MIup	1	0	NA	NA	-5478.73	10959.5
yanotoshi679	MIup	1	0	NA	NA	-5447.72	10897.4
3017657	MIup	1	0	NA	NA	-4081.88	8165.77
kyou0421	MIup	1	0	NA	NA	-5755.52	11513
jyunjyun0920	MIup	1	0	NA	NA	-5720.14	11442.3
syoucyan0319	MIup	1	0	NA	NA	-6700.52	13403
3164669	MIup	1	0	NA	NA	-6782.06	13566.1
4183829	MIup	1	0	NA	NA	-6556.83	13115.7
3738934	MIup	1	0	NA	NA	-4708.14	9418.27
3831171	MIup	1	0	NA	NA	-4816.63	9635.25
757433	MSup	0.368989	0	NA	NA	-1842.12	3688.25
2779575	MSup	0.977064	0	NA	NA	-2177.04	4358.08
4517104	MSup	0.51674	0	NA	NA	-1949.59	3903.18
freedommaturi	MSup	0.305281	0	NA	NA	-2300.19	4604.38
930821	MSup	0.935418	0	NA	NA	-2245.62	4495.25
201371	MSup	0.817339	0	NA	NA	-2152.42	4308.84
839571	MSup	0.998394	0	NA	NA	-2412.83	4829.66
1791041	MSup	0.757408	0	NA	NA	-2141.25	4286.5
3053783	MSup	0.989793	0	NA	NA	-2087.39	4178.79
367640	MSup	0.915951	0	NA	NA	-1989.95	3983.9
4248319	MSup	0.998063	0	NA	NA	-2234.48	4472.96
4509208	MSup	0.917266	0	NA	NA	-1992.5	3989.01
312376	MSup	0.0522675	0	NA	NA	-1928.68	3861.36
3602839	MSup	0.0552734	0	NA	NA	-2105.23	4214.45
4771775	MSup	0.937004	0	NA	NA	-2369.67	4743.35
4408530	MSup	0.752932	0	NA	NA	-2306.59	4617.17
148287	MSup	0.902909	0	NA	NA	-2103.1	4210.2
1610899	MSup	0.736944	0	NA	NA	-2115.83	4235.66
2349425	MSup	0.975043	0	NA	NA	-1904.72	3813.43
25920	MSup	0.797658	0	NA	NA	-2017.49	4038.97
3327831	MSup	0.787553	0	NA	NA	-1988.38	3980.76
1116899	MSup	0.84353	0	NA	NA	-2108.72	4221.43
188917	MSup	0.182581	0	NA	NA	-2017.89	4039.78
4660661	MSup	0.846242	0	NA	NA	-2009.49	4022.99
956869	MSup	0.397154	0	NA	NA	-2126.64	4257.28
4421182	MSup	0.53591	0	NA	NA	-1805.43	3614.85
yoshiho	MSup	0.92684	0	NA	NA	-2056.2	4116.39
4213579	MSup	0.925493	0	NA	NA	-2252.58	4509.17
4550563	MSup	0.328015	0	NA	NA	-2263.15	4530.3
3020283	MSup	0.917994	0	NA	NA	-1879.6	3763.19
3693965	MSup	0.753332	0	NA	NA	-2281.5	4567.01
1039845	MSup	0.810974	0	NA	NA	-2095.83	4195.65
2810580	MSup	0.952628	0	NA	NA	-1968.68	3941.37
652959	MSup	0.977283	0	NA	NA	-2028.12	4060.24
276409	MSup	0.878997	0	NA	NA	-2107.38	4218.76
3554155	MSup	0.785304	0	NA	NA	-1990.83	3985.67
3312891	MSup	0.776287	0	NA	NA	-1870.25	3744.51
icantsing	MSup	0.867695	0	NA	NA	-1866.51	3737.01
4409144	MSup	0.849932	0	NA	NA	-2259.72	4523.44
2511054	MSup	0.921477	0	NA	NA	-2009.78	4023.56
2594828	MSup	0.707962	0	NA	NA	-3066.65	6137.3
2493070	MSup	0.975176	0	NA	NA	-2040.61	4085.21
603644	MSup	0.0566486	0	NA	NA	-1887.99	3779.98
222621	MSup	0	0	NA	NA	-2129.18	4262.36
3247790	MSup	0.884753	0	NA	NA	-2019.69	4043.37
3311407	MSup	0.209951	0	NA	NA	-2120.68	4245.35
kinmomoane0615	MSup	0.882523	0	NA	NA	-2332.43	4668.86
508329	MSup	0.931407	0	NA	NA	-1898.96	3801.92
1641297	MSup	0.982821	0	NA	NA	-2427.28	4858.56
2511924	MSup	0.991041	0	NA	NA	-2221.95	4447.9
naosan6791	MSup	0.289543	0	NA	NA	-2069.11	4142.23
412789	MSup	0.994888	0	NA	NA	-2281.38	4566.76
free612	MSup	0.834017	0	NA	NA	-2133.36	4270.71
3124577	MSup	0.948168	0	NA	NA	-1947.22	3898.45
camui2370	MSup	0.919329	0	NA	NA	-1934.47	3872.93
3675780	MSup	0.983314	0	NA	NA	-2050.38	4104.76
3954203	MSup	0.975592	0	NA	NA	-2129.02	4262.04
4087419	MSup	0.862059	0	NA	NA	-2071.69	4147.37
tisora	MSup	0.769218	0	NA	NA	-2150.99	4305.99
kashitwtomo	MSup	0.800643	0	NA	NA	-1984.2	3972.41
1523010	MSup	0.230085	0	NA	NA	-1905.45	3814.9
4731911	MSup	0.99772	0	NA	NA	-1915.2	3834.4
1069349	MSup	0.970817	0	NA	NA	-1956.14	3916.28
4722794	MSup	0.85023	0	NA	NA	-2000.76	4005.52
301457	MSup	0.746864	0	NA	NA	-1920.15	3844.3
4549155	MSup	0.993912	0	NA	NA	-2210.88	4425.77
haru6991	MSup	0.843043	0	NA	NA	-2076.06	4156.12
yanotoshi679	MSup	0.791108	0	NA	NA	-2083.13	4170.26
3017657	MSup	0.875471	0	NA	NA	-2129.7	4263.39
kyou0421	MSup	0.763147	0	NA	NA	-2128.64	4261.28
jyunjyun0920	MSup	0.751479	0	NA	NA	-2137.65	4279.3
syoucyan0319	MSup	0.81262	0	NA	NA	-2169.14	4342.29
3164669	MSup	0.865187	0	NA	NA	-2013.57	4031.14
4183829	MSup	0.871848	0	NA	NA	-2064.46	4132.92
3738934	MSup	0.990398	0	NA	NA	-2535.55	5075.09
3831171	MSup	0.765785	0	NA	NA	-2084.66	4173.33
757433	PMup	0.278855	0	NA	NA	-1841.58	3687.16
2779575	PMup	0.96862	0	NA	NA	-2165.36	4334.73
4517104	PMup	0.821959	0	NA	NA	-1942.87	3889.74
freedommaturi	PMup	0.068168	0	NA	NA	-2297.97	4599.94
930821	PMup	0.863056	0	NA	NA	-2224.08	4452.15
201371	PMup	0.821885	0	NA	NA	-2148.64	4301.29
839571	PMup	0.99795	0	NA	NA	-2379.74	4763.47
1791041	PMup	0.604357	0	NA	NA	-2140.74	4285.47
3053783	PMup	0.997953	0	NA	NA	-2077.78	4159.56
367640	PMup	0.905382	0	NA	NA	-1986.36	3976.72
4248319	PMup	0.999173	0	NA	NA	-2227.46	4458.91
4509208	PMup	0.925628	0	NA	NA	-1992.23	3988.46
312376	PMup	0.173596	0	NA	NA	-1927.73	3859.46
3602839	PMup	0.0963774	0	NA	NA	-2104.56	4213.13
4771775	PMup	0.940111	0	NA	NA	-2360.83	4725.65
4408530	PMup	0.589844	0	NA	NA	-2306.23	4616.46
148287	PMup	0.903914	0	NA	NA	-2103.84	4211.68
1610899	PMup	0.673622	0	NA	NA	-2118.75	4241.5
2349425	PMup	0.984717	0	NA	NA	-1905.66	3815.31
25920	PMup	0.763665	0	NA	NA	-2019.75	4043.51
3327831	PMup	0.768404	0	NA	NA	-1990.44	3984.89
1116899	PMup	0.759257	0	NA	NA	-2101.98	4207.97
188917	PMup	0.532014	0	NA	NA	-2018.39	4040.79
4660661	PMup	0.891802	0	NA	NA	-2010.51	4025.02
956869	PMup	0.571192	0	NA	NA	-2124.01	4252.01
4421182	PMup	0.510876	0	NA	NA	-1802.58	3609.16
yoshiho	PMup	0.915101	0	NA	NA	-2055.26	4114.52
4213579	PMup	0.901111	0	NA	NA	-2229.27	4462.54
4550563	PMup	0.0170999	0	NA	NA	-2263.97	4531.94
3020283	PMup	0.894204	0	NA	NA	-1881.07	3766.13
3693965	PMup	0.416494	0	NA	NA	-2280.59	4565.18
1039845	PMup	0.764158	0	NA	NA	-2112.38	4228.75
2810580	PMup	0.92983	0	NA	NA	-1963	3930
652959	PMup	0.920874	0	NA	NA	-2018.69	4041.38
276409	PMup	0.872969	0	NA	NA	-2112.16	4228.32
3554155	PMup	0.851851	0	NA	NA	-1989.05	3982.09
3312891	PMup	0.689743	0	NA	NA	-1869.13	3742.26
icantsing	PMup	0.895199	0	NA	NA	-1866.31	3736.62
4409144	PMup	0.845664	0	NA	NA	-2251.93	4507.85
2511054	PMup	0.90457	0	NA	NA	-2005.72	4015.44
2594828	PMup	0.640628	0	NA	NA	-3053.84	6111.69
2493070	PMup	0.94998	0	NA	NA	-2032.97	4069.93
603644	PMup	0.0704101	0	NA	NA	-1888.02	3780.05
222621	PMup	0.0500319	0	NA	NA	-2126.52	4257.04
3247790	PMup	0.908745	0	NA	NA	-2016.5	4037
3311407	PMup	0.488451	0	NA	NA	-2115.5	4235
kinmomoane0615	PMup	0.877387	0	NA	NA	-2324.43	4652.86
508329	PMup	0.946973	0	NA	NA	-1898.76	3801.53
1641297	PMup	0.979889	0	NA	NA	-2409.35	4822.71
2511924	PMup	0.99386	0	NA	NA	-2211.1	4426.2
naosan6791	PMup	0.394451	0	NA	NA	-2068.1	4140.19
412789	PMup	0.985221	0	NA	NA	-2263.71	4531.43
free612	PMup	0.819241	0	NA	NA	-2129.4	4262.81
3124577	PMup	0.960876	0	NA	NA	-1947.6	3899.2
camui2370	PMup	0.864277	0	NA	NA	-1934.46	3872.92
3675780	PMup	0.917001	0	NA	NA	-2042.17	4088.35
3954203	PMup	0.983392	0	NA	NA	-2123.71	4251.41
4087419	PMup	0.838442	0	NA	NA	-2070.68	4145.37
tisora	PMup	0.824372	0	NA	NA	-2143.7	4291.4
kashitwtomo	PMup	0.809196	0	NA	NA	-1981.74	3967.48
1523010	PMup	0.00199047	0	NA	NA	-1905.44	3814.88
4731911	PMup	0.983784	0	NA	NA	-1909.74	3823.49
1069349	PMup	0.972938	0	NA	NA	-1948.18	3900.37
4722794	PMup	0.744182	0	NA	NA	-1999.02	4002.04
301457	PMup	0.74476	0	NA	NA	-1917.23	3838.46
4549155	PMup	0.990293	0	NA	NA	-2207.46	4418.91
haru6991	PMup	0.800836	0	NA	NA	-2065.69	4135.38
yanotoshi679	PMup	0.802336	0	NA	NA	-2074.49	4152.99
3017657	PMup	0.904553	0	NA	NA	-2111.96	4227.91
kyou0421	PMup	0.784982	0	NA	NA	-2124.8	4253.6
jyunjyun0920	PMup	0.947063	0	NA	NA	-2123.3	4250.59
syoucyan0319	PMup	0.911803	0	NA	NA	-2163.58	4331.16
3164669	PMup	0.842729	0	NA	NA	-2008.38	4020.77
4183829	PMup	0.801667	0	NA	NA	-2058.09	4120.19
3738934	PMup	0.995696	0	NA	NA	-2530.42	5064.83
3831171	PMup	0.584532	0	NA	NA	-2084.28	4172.56

## Sheet: S3_Table
S3 Table. Results of group-level fitting with all pooled data.
		Estimated parameter values
Model	N free parameter	Pξ	μAO	φ	Pfr	LL	AIC
JPcp	2	0.234909	0.249613	NA	NA	-167905	335816
MAcp	2	0.797303	3.59254	NA	NA	-168135	336276
MIcp	1	1	268.042	NA	NA	-219987	439978
MScp	2	0.830156	0	NA	NA	-167854	335713
PMcp	2	0.766976	0.00362688	NA	NA	-167729	335463
FR	1	NA	NA	NA	0.0439419	-166617	333238
FC	1	NA	NA	220.533	NA	-167833	335670
null	0	NA	NA	NA	NA	-169490	338982
JPup	1	0.233387	0	NA	NA	-167885	335774
MAup	1	0.79778	0	NA	NA	-168165	336334
MIup	0	1	0	NA	NA	-313200	626402
MSup	1	0.82916	0	NA	NA	-167862	335728
PMup	1	0.77198	0	NA	NA	-167722	335448
